# Supplementary material for: Comparative transcriptome analysis of scaled and scaleless skins in Gymnocypris eckloni provides insights into the molecular mechanism of scale degeneration
Source: BMC Genomics. 2020 Nov 27;21:835. doi: 10.1186/s12864-020-07247-w (PMC7694923; doi:10.1186/s12864-020-07247-w)
Supplement: Supplementary file 4 — Additional file 4: Table S2. Annotation of differentially expressed unigenes (DEUs) between NSS and others. [file 12864_2020_7247_MOESM4_ESM.xls]

## Sheet: Table S2
Table S2 Annotation of differentially expressed unigenes (DEUs) between NSS and others
Annotation of DEUs between SSS and NSS						Annotation of DEUs between ASS and NSS						Annotation of overlapped DEUs
Unigene	Nr	Swissprot	GO	KEGG		Unigene	Nr	Swissprot	GO	KEGG		Unigene	Nr	Swissprot	GO	KEGG
DN4505_c1_g1_i4	XP_016108961.1	sp|P70083|AT2A1_MAKNI	GO:0005783,GO:0031674,GO:0048471,GO:0005793,GO:0045988,GO:0016021,GO:0006816,GO:0005524,GO:0005388,GO:0031448,GO:0005789,GO:0016020,GO:0016529,GO:0005509,GO:0016887,GO:0006942,GO:0031673,GO:0033017			DN3157_c0_g1_i3	XP_016308351.1	sp|C0H9B6|ZPLD1_SALSA	GO:0016021,GO:0062023,GO:0030659			DN2099_c0_g1_i7	XP_016109609.1	sp|Q8R216|SIR4_MOUSE	GO:0006974,GO:1903217,GO:0000820,GO:0070403,GO:0010667,GO:0006541,GO:0003950,GO:0006471,GO:0008270,GO:0046322,GO:1904182,GO:0034979,GO:0005739,GO:0071456,GO:0046676,GO:0034983,GO:0005759,GO:0072350,GO:0061690,GO:0047708,GO:0005743,GO:0046889
DN4107_c0_g1_i11				K10373		DN3439_c0_g1_i6	XP_018936989.1					DN16257_c0_g1_i4	XP_016369585.1	sp|Q04205|TENS_CHICK	GO:0005856,GO:0009986,GO:0003779,GO:0005737,GO:0005912	K18080
DN264_c0_g1_i9	XP_016339871.1	sp|P02564|MYH7_RAT	GO:0042803,GO:0000146,GO:0007568,GO:0046982,GO:0051015,GO:0006936,GO:0005524,GO:0030016,GO:0032982,GO:0005859,GO:1904385,GO:0030017,GO:1905243,GO:0016887,GO:0005516			DN1003_c0_g1_i1	XP_016380408.1	sp|A2AED3|FNDC7_MOUSE	GO:0005576			DN2286_c0_g1_i5	XP_016149608.1	sp|O75112|LDB3_HUMAN	GO:0045214,GO:0046872,GO:0005856,GO:0048471,GO:0008092,GO:0031143,GO:0005080,GO:0030018,GO:0051371
DN79_c0_g1_i16	XP_016139093.1	sp|P12829|MYL4_HUMAN	GO:0031672,GO:0002026,GO:0005509,GO:0005829,GO:0051015,GO:0060048,GO:0030049,GO:0016459,GO:0003785,GO:0032781,GO:0032038			DN15084_c0_g2_i1	XP_016096773.1	sp|Q5MGQ0|DFP1_LONON	GO:0042832,GO:0045087,GO:0005576,GO:0042742			DN10934_c0_g1_i2	XP_016350775.1	sp|Q5E9V3|MYOZ2_BOVIN	GO:0015629,GO:0070885,GO:0000122,GO:0045214,GO:0051373,GO:0003779,GO:0043503,GO:0030018,GO:0007519,GO:0031433
DN10130_c0_g3_i1	XP_016132608.1	sp|P02611|MLRB_CHICK	GO:0005509,GO:0016459			DN2097_c0_g1_i2	XP_016391063.1	sp|Q8BGZ8|ZPLD1_MOUSE	GO:0016021,GO:0005576,GO:0030659			DN5729_c1_g1_i2	XP_016107860.1	sp|Q02084|A33_PLEWA	GO:0007275,GO:0005694,GO:0008270,GO:0005634,GO:0003723
DN6176_c0_g3_i2	XP_018957104.1	sp|P19429|TNNI3_HUMAN	GO:0046872,GO:0006940,GO:0019901,GO:0005829,GO:0003779,GO:0051015,GO:0097512,GO:1990584,GO:0055010,GO:0031014,GO:0005861,GO:0030049,GO:0003009,GO:0001980,GO:0030172,GO:0032780,GO:0030017,GO:0001570,GO:0006936,GO:0019904,GO:0010882,GO:0007507,GO:0060047,GO:0060048,GO:0019855,GO:0006874,GO:0048306			DN9062_c2_g1_i3						DN5729_c1_g1_i11	KTG04560.1
DN2237_c0_g1_i11						DN2099_c0_g1_i7	XP_016109609.1	sp|Q8R216|SIR4_MOUSE	GO:0006974,GO:1903217,GO:0000820,GO:0070403,GO:0010667,GO:0006541,GO:0003950,GO:0006471,GO:0008270,GO:0046322,GO:1904182,GO:0034979,GO:0005739,GO:0071456,GO:0046676,GO:0034983,GO:0005759,GO:0072350,GO:0061690,GO:0047708,GO:0005743,GO:0046889			DN6176_c0_g3_i1	XP_016306583.1	sp|P19429|TNNI3_HUMAN	GO:0046872,GO:0006940,GO:0019901,GO:0005829,GO:0003779,GO:0051015,GO:0097512,GO:1990584,GO:0055010,GO:0031014,GO:0005861,GO:0030049,GO:0003009,GO:0001980,GO:0030172,GO:0032780,GO:0030017,GO:0001570,GO:0006936,GO:0019904,GO:0010882,GO:0007507,GO:0060047,GO:0060048,GO:0019855,GO:0006874,GO:0048306
DN1656_c1_g1_i1	NP_001188470.1	sp|P13789|TNNT2_BOVIN	GO:0030172,GO:0031013,GO:0045214,GO:0060048,GO:0005861,GO:0003009,GO:0005509,GO:0006936,GO:0006937	K12045		DN2683_c0_g1_i9	XP_016370236.1	sp|Q6NW59|ATF4_DANRE	GO:0005886,GO:0000977,GO:0048511,GO:0000981,GO:0005634,GO:0005737,GO:0006357	K04374		DN10193_c0_g2_i1	XP_016394062.1	sp|Q14315|FLNC_HUMAN	GO:0005856,GO:0030506,GO:0042383,GO:0008092,GO:0005925,GO:0005829,GO:0051015,GO:0048747,GO:0016528,GO:0030018,GO:0034329,GO:0043034,GO:0005737,GO:0005886,GO:0042802	K04437
DN4794_c1_g1_i1	XP_016134866.1	sp|P04191|AT2A1_RABIT	GO:0005783,GO:0031674,GO:0048471,GO:0005793,GO:0045988,GO:0016021,GO:0006816,GO:0005524,GO:0005388,GO:0031448,GO:0005789,GO:0016020,GO:0016529,GO:0005509,GO:0016887,GO:0006942,GO:0031673,GO:0033017			DN5467_c2_g1_i1	XP_016113077.1	sp|O43390|HNRPR_HUMAN	GO:0003729,GO:0043679,GO:0016070,GO:0005783,GO:1990904,GO:0000398,GO:0071013,GO:0030425,GO:0003730,GO:0006397,GO:0030426,GO:0007623,GO:0003723,GO:0043086,GO:0005654,GO:0005634,GO:0061157,GO:0005681	K13161		DN3099_c0_g1_i1		sp|F1PT61|MYH16_CANLF	GO:0003774,GO:0030016,GO:0051015,GO:0005524,GO:0016459
DN6176_c1_g1_i3	XP_016306582.1	sp|P08057|TNNI3_BOVIN	GO:0030172,GO:0016887,GO:0003779,GO:0060048,GO:0005524,GO:0006936,GO:0097512,GO:0005861,GO:0003009,GO:0000287,GO:1990584			DN2097_c0_g1_i5	XP_016391063.1	sp|Q8BGZ8|ZPLD1_MOUSE	GO:0016021,GO:0005576,GO:0030659			DN8722_c5_g1_i1
DN944_c0_g1_i2				K10373		DN16257_c0_g1_i4	XP_016369585.1	sp|Q04205|TENS_CHICK	GO:0005856,GO:0009986,GO:0003779,GO:0005737,GO:0005912	K18080		DN6176_c0_g1_i16	XP_016371511.1	sp|Q96T83|SL9A7_HUMAN	GO:0051453,GO:0005886,GO:0015386,GO:0006811,GO:0016021,GO:0005802,GO:0043231,GO:0006885,GO:0055038,GO:0015385,GO:0098719,GO:0042803,GO:0071805,GO:0055037,GO:0000139	K12041
DN6876_c0_g1_i2	XP_016351456.1	sp|Q00872|MYPC1_HUMAN	GO:0005829,GO:0051015,GO:0032982,GO:0007155,GO:0051371,GO:0031432,GO:0045214,GO:0005865,GO:0030016,GO:0030049,GO:0071688,GO:0048739,GO:0030017,GO:0006936,GO:0008307,GO:0055003,GO:0030240,GO:0030241,GO:0030018,GO:0031430,GO:0055008	K12557		DN10203_c0_g1_i7	XP_016305339.1	sp|A2AED3|FNDC7_MOUSE	GO:0005576			DN20169_c0_g1_i10	XP_016359939.1	sp|Q7SY54|AT2L1_DANRE	GO:0005739,GO:0035162,GO:0008483,GO:0050459,GO:0030170	K14286
DN1656_c1_g1_i3	CAI11593.1	sp|P13789|TNNT2_BOVIN	GO:0030172,GO:0031013,GO:0045214,GO:0060048,GO:0005861,GO:0003009,GO:0005509,GO:0006936,GO:0006937	K12045		DN15021_c0_g1_i5	XP_016369018.1	sp|Q66IR0|ZPLD1_XENLA	GO:0016021,GO:0005576,GO:0030659			DN5996_c2_g1_i7
DN264_c0_g1_i5	NP_001096096.2	sp|Q91Z83|MYH7_MOUSE	GO:0007512,GO:0051015,GO:0032982,GO:0005524,GO:0014898,GO:0005859,GO:0055010,GO:0002026,GO:0000146,GO:0046982,GO:0030016,GO:0030898,GO:0030049,GO:0003009,GO:0016887,GO:0002027,GO:0005516,GO:0006941,GO:0031449,GO:0014883,GO:0005737,GO:0016459,GO:0030017,GO:0006936,GO:0014728,GO:0001725,GO:0060048,GO:0030018,GO:0046034,GO:0042803	K10352		DN16093_c0_g2_i2	XP_016102263.1	sp|Q8WTU2|SRB4D_HUMAN	GO:0005044,GO:0009897,GO:0005576			DN11289_c0_g2_i4	XP_016324977.1	sp|Q13061|TRDN_HUMAN	GO:0060315,GO:0005829,GO:0016529,GO:0031122,GO:0005886,GO:0014701,GO:0051279,GO:0033017,GO:0090158,GO:0030674,GO:0033018,GO:0010649,GO:0010880,GO:0005783,GO:0005102,GO:0016021,GO:0086036,GO:0006936,GO:0060316,GO:0030314,GO:0014808,GO:0060047,GO:1901846,GO:0009617,GO:0034220,GO:1903779,GO:0006874,GO:0044325	K23449
DN10934_c0_g1_i17	XP_016350775.1	sp|Q5E9V3|MYOZ2_BOVIN	GO:0015629,GO:0070885,GO:0000122,GO:0045214,GO:0051373,GO:0003779,GO:0043503,GO:0030018,GO:0007519,GO:0031433			DN4169_c0_g1_i12						DN13779_c0_g1_i7	XP_016352283.1	sp|Q8CFG6|CA2D2_RAT	GO:0046872,GO:0008016,GO:0005891,GO:0005245,GO:0034765,GO:0006816,GO:0005246	K04859
DN10934_c0_g1_i1	XP_016350775.1	sp|Q5E9V3|MYOZ2_BOVIN	GO:0015629,GO:0070885,GO:0000122,GO:0045214,GO:0051373,GO:0003779,GO:0043503,GO:0030018,GO:0007519,GO:0031433			DN2286_c0_g1_i5	XP_016149608.1	sp|O75112|LDB3_HUMAN	GO:0045214,GO:0046872,GO:0005856,GO:0048471,GO:0008092,GO:0031143,GO:0005080,GO:0030018,GO:0051371			DN5729_c1_g1_i7	KTG04560.1	sp|Q02084|A33_PLEWA	GO:0007275,GO:0005694,GO:0008270,GO:0005634,GO:0003723
DN1656_c1_g1_i6	XP_018933008.1	sp|P13789|TNNT2_BOVIN	GO:0030172,GO:0031013,GO:0045214,GO:0060048,GO:0005861,GO:0003009,GO:0005509,GO:0006936,GO:0006937			DN10934_c0_g1_i2	XP_016350775.1	sp|Q5E9V3|MYOZ2_BOVIN	GO:0015629,GO:0070885,GO:0000122,GO:0045214,GO:0051373,GO:0003779,GO:0043503,GO:0030018,GO:0007519,GO:0031433			DN25484_c0_g1_i7	XP_016335614.1	sp|Q13683|ITA7_HUMAN	GO:0035987,GO:0008305,GO:0046872,GO:0008360,GO:0007160,GO:0007229,GO:0009986,GO:0030198,GO:0034113,GO:0007517,GO:0005886	K06583
DN1623_c0_g1_i3	CAF95346.1	sp|P20399|ACT2_XENTR	GO:0010628,GO:0030027,GO:0005856,GO:0030175,GO:0090131,GO:0005524,GO:0005737,GO:0044297			DN1768_c0_g1_i1	XP_016399682.1	sp|A6NI28|RHG42_HUMAN	GO:0090630,GO:1904694,GO:0003085,GO:0007165,GO:0035024,GO:0005096	K20651		DN20918_c1_g1_i10	KTF90696.1	sp|Q91Z83|MYH7_MOUSE	GO:0007512,GO:0051015,GO:0032982,GO:0005524,GO:0014898,GO:0005859,GO:0055010,GO:0002026,GO:0000146,GO:0046982,GO:0030016,GO:0030898,GO:0030049,GO:0003009,GO:0016887,GO:0002027,GO:0005516,GO:0006941,GO:0031449,GO:0014883,GO:0005737,GO:0016459,GO:0030017,GO:0006936,GO:0014728,GO:0001725,GO:0060048,GO:0030018,GO:0046034,GO:0042803
DN551_c0_g1_i3	XP_009302950.1	sp|P20929|NEBU_HUMAN	GO:0015629,GO:0005829,GO:0048747,GO:0051015,GO:0007517,GO:0030018,GO:0030049,GO:0030832,GO:0071691,GO:0007525,GO:0008307,GO:0070062	K18267		DN5729_c1_g1_i2	XP_016107860.1	sp|Q02084|A33_PLEWA	GO:0007275,GO:0005694,GO:0008270,GO:0005634,GO:0003723			DN33076_c0_g1_i12
DN9212_c0_g1_i4	KTG01691.1	sp|A8C984|MYLK3_DANRE	GO:0055005,GO:0048769,GO:0003007,GO:0005524,GO:0005737,GO:0004687	K00907		DN9062_c1_g1_i11	XP_016148276.1	sp|Q03692|COAA1_HUMAN	GO:0005201,GO:0046872,GO:0005576,GO:0005581,GO:0031012,GO:0005615,GO:0062023,GO:0001501,GO:0030198,GO:0030020,GO:0005788			DN15718_c1_g1_i7	XP_016324980.1			K23449
DN6176_c0_g2_i3	XP_016425392.1	sp|P08057|TNNI3_BOVIN	GO:0030172,GO:0016887,GO:0003779,GO:0060048,GO:0005524,GO:0006936,GO:0097512,GO:0005861,GO:0003009,GO:0000287,GO:1990584			DN5729_c1_g1_i11	KTG04560.1					DN6176_c0_g2_i4	XP_016425394.1	sp|P08057|TNNI3_BOVIN	GO:0030172,GO:0016887,GO:0003779,GO:0060048,GO:0005524,GO:0006936,GO:0097512,GO:0005861,GO:0003009,GO:0000287,GO:1990584
DN79_c0_g1_i15	XP_018942659.1	sp|P12829|MYL4_HUMAN	GO:0031672,GO:0002026,GO:0005509,GO:0005829,GO:0051015,GO:0060048,GO:0030049,GO:0016459,GO:0003785,GO:0032781,GO:0032038			DN6176_c0_g3_i1	XP_016306583.1	sp|P19429|TNNI3_HUMAN	GO:0046872,GO:0006940,GO:0019901,GO:0005829,GO:0003779,GO:0051015,GO:0097512,GO:1990584,GO:0055010,GO:0031014,GO:0005861,GO:0030049,GO:0003009,GO:0001980,GO:0030172,GO:0032780,GO:0030017,GO:0001570,GO:0006936,GO:0019904,GO:0010882,GO:0007507,GO:0060047,GO:0060048,GO:0019855,GO:0006874,GO:0048306			DN2_c4_g1_i1
DN6176_c0_g2_i1	XP_016425394.1	sp|P08057|TNNI3_BOVIN	GO:0030172,GO:0016887,GO:0003779,GO:0060048,GO:0005524,GO:0006936,GO:0097512,GO:0005861,GO:0003009,GO:0000287,GO:1990584			DN5117_c0_g1_i8	XP_018947202.1	sp|Q9UBV4|WNT16_HUMAN	GO:0010628,GO:0005109,GO:0003408,GO:0046849,GO:0043616,GO:0090403,GO:0045165,GO:0005576,GO:0046330,GO:0005615,GO:0016055,GO:0090399,GO:0030216,GO:0030182,GO:0060317,GO:0060548,GO:0005737,GO:0014068			DN2232_c0_g1_i16	KTG37377.1	sp|A0SXL6|EF2_CALJA	GO:0003746,GO:0005844,GO:0019901,GO:0016235,GO:0005829,GO:0045727,GO:0003924,GO:0005634,GO:0005737,GO:0005886,GO:0045202,GO:0002244,GO:0005525	K03234
DN18796_c0_g2_i11	XP_016384938.1	sp|O70585|DTNB_MOUSE	GO:0005737,GO:0045202,GO:0008270			DN9062_c1_g1_i9						DN26706_c0_g1_i2
DN2099_c0_g1_i7	XP_016109609.1	sp|Q8R216|SIR4_MOUSE	GO:0006974,GO:1903217,GO:0000820,GO:0070403,GO:0010667,GO:0006541,GO:0003950,GO:0006471,GO:0008270,GO:0046322,GO:1904182,GO:0034979,GO:0005739,GO:0071456,GO:0046676,GO:0034983,GO:0005759,GO:0072350,GO:0061690,GO:0047708,GO:0005743,GO:0046889			DN10193_c0_g2_i1	XP_016394062.1	sp|Q14315|FLNC_HUMAN	GO:0005856,GO:0030506,GO:0042383,GO:0008092,GO:0005925,GO:0005829,GO:0051015,GO:0048747,GO:0016528,GO:0030018,GO:0034329,GO:0043034,GO:0005737,GO:0005886,GO:0042802	K04437		DN30804_c0_g1_i2
DN4505_c1_g1_i6	KTF85555.1	sp|P70083|AT2A1_MAKNI	GO:0005783,GO:0031674,GO:0048471,GO:0005793,GO:0045988,GO:0016021,GO:0006816,GO:0005524,GO:0005388,GO:0031448,GO:0005789,GO:0016020,GO:0016529,GO:0005509,GO:0016887,GO:0006942,GO:0031673,GO:0033017			DN3099_c0_g1_i1		sp|F1PT61|MYH16_CANLF	GO:0003774,GO:0030016,GO:0051015,GO:0005524,GO:0016459			DN6176_c0_g1_i1	NP_001025248.2	sp|Q96T83|SL9A7_HUMAN	GO:0051453,GO:0005886,GO:0015386,GO:0006811,GO:0016021,GO:0005802,GO:0043231,GO:0006885,GO:0055038,GO:0015385,GO:0098719,GO:0042803,GO:0071805,GO:0055037,GO:0000139
DN10554_c0_g3_i2	NP_001296761.1	sp|P20399|ACT2_XENTR	GO:0010628,GO:0030027,GO:0005856,GO:0030175,GO:0090131,GO:0005524,GO:0005737,GO:0044297	K05692		DN37335_c0_g1_i4	XP_016140652.1	sp|P02639|S10A1_BOVIN	GO:0051000,GO:0008016,GO:0044548,GO:0051117,GO:0016529,GO:0005634,GO:1903672,GO:0005509,GO:0042803			DN45284_c0_g1_i3	XP_016150043.1	sp|O42222|GDF8_DANRE	GO:0043408,GO:0005125,GO:0005576,GO:0045926,GO:0005615,GO:0008083,GO:0048468,GO:0045967,GO:0006955,GO:0007517,GO:0045843,GO:0042981,GO:0014738,GO:0010862,GO:0007519,GO:0060395,GO:0007179,GO:0048642,GO:0005160	K05497
DN45374_c0_g1_i5	XP_016105573.1	sp|Q9WUZ5|TNNI1_MOUSE	GO:0046872,GO:0003779,GO:0005861,GO:0014883,GO:0006936,GO:0006937,GO:0055010			DN8693_c0_g1_i9	XP_016103719.1	sp|Q8R2F2|DEGS2_MOUSE	GO:0046513,GO:0016021,GO:0030148,GO:0005789,GO:0042284,GO:0000170,GO:0006667	K04712		DN5543_c0_g1_i16	XP_016095605.1	sp|Q3SZZ7|FGL1_BOVIN	GO:0005576
DN17246_c0_g1_i1	XP_016150095.1	sp|Q8N3Y7|RDHE2_HUMAN	GO:0033613,GO:0005811,GO:0035067,GO:0000122,GO:0005783,GO:0003714,GO:0043616,GO:0004745,GO:0031065,GO:0017053,GO:0042572,GO:0016021,GO:0042574,GO:0005789,GO:0005634,GO:0008134	K15734		DN562_c1_g1_i1	XP_016122943.1	sp|P29119|FURI1_XENLA	GO:1901394,GO:0046872,GO:0005576,GO:0005794,GO:0016021,GO:0010008,GO:0004252,GO:0005886	K01349		DN78_c0_g4_i1	XP_021335598.1	sp|Q8MJ24|LOXL4_BOVIN	GO:0005615,GO:0030199,GO:0004720,GO:0018057,GO:0016020,GO:0005507,GO:0005044
DN11853_c3_g1_i1	BAA22068.1	sp|Q90339|MYSS_CYPCA	GO:0003774,GO:0030016,GO:0051015,GO:0005524,GO:0032982,GO:0005516			DN8722_c5_g1_i1						DN15430_c0_g1_i3	XP_016318196.1	sp|P50576|DLX5A_DANRE	GO:0009612,GO:0033334,GO:0045944,GO:0030154,GO:0048646,GO:0051216,GO:0048703,GO:0033339,GO:0071699,GO:0005634,GO:0021628,GO:0035141,GO:0006357,GO:0000978,GO:0003700,GO:0043565	K18489
DN10934_c0_g1_i16	XP_016350775.1	sp|Q5E9V3|MYOZ2_BOVIN	GO:0015629,GO:0070885,GO:0000122,GO:0045214,GO:0051373,GO:0003779,GO:0043503,GO:0030018,GO:0007519,GO:0031433			DN6176_c0_g1_i16	XP_016371511.1	sp|Q96T83|SL9A7_HUMAN	GO:0051453,GO:0005886,GO:0015386,GO:0006811,GO:0016021,GO:0005802,GO:0043231,GO:0006885,GO:0055038,GO:0015385,GO:0098719,GO:0042803,GO:0071805,GO:0055037,GO:0000139	K12041		DN1195_c0_g2_i1	XP_016410456.1	sp|Q8K2A1|GULP1_MOUSE	GO:0006915,GO:0006869,GO:0006911,GO:0005737	K23285
DN45374_c0_g1_i1						DN9062_c1_g1_i10						DN19919_c0_g1_i2	XP_018930983.1	sp|Q9BQB4|SOST_HUMAN	GO:0001503,GO:0031333,GO:0030514,GO:0009612,GO:0005576,GO:0005615,GO:0030279,GO:0005794,GO:0016055,GO:0045893,GO:0008134,GO:0032991,GO:0090090,GO:0071374,GO:0008201	K16834
DN79_c0_g1_i3	XP_018942659.1	sp|P12829|MYL4_HUMAN	GO:0031672,GO:0002026,GO:0005509,GO:0005829,GO:0051015,GO:0060048,GO:0030049,GO:0016459,GO:0003785,GO:0032781,GO:0032038			DN20169_c0_g1_i10	XP_016359939.1	sp|Q7SY54|AT2L1_DANRE	GO:0005739,GO:0035162,GO:0008483,GO:0050459,GO:0030170	K14286		DN5111_c0_g1_i8	XP_016422926.1	sp|Q60467|CO5A1_CRILO	GO:0005201,GO:0005576,GO:0005581,GO:0008201	K19721
DN10347_c0_g1_i4	XP_016310218.1	sp|Q1KKV1|HXCAA_TAKRU	GO:0007275,GO:0006355,GO:0005634,GO:0043565	K17444		DN62112_c0_g1_i5	XP_016349207.1	sp|Q0D2K2|KLH30_HUMAN		K10466		DN4077_c0_g1_i9	XP_016344464.1	sp|Q8VI24|SATB2_MOUSE	GO:0021902,GO:0000122,GO:0048704,GO:0071310,GO:0005654,GO:0005667,GO:0043565,GO:0006338,GO:0045944,GO:0016363,GO:0001764,GO:0005634,GO:0009880,GO:0060021,GO:0051216,GO:0003682,GO:0000118,GO:0000977,GO:0003677,GO:0001227,GO:0010468,GO:0002076,GO:0000790	K23226
DN10934_c0_g1_i12	XP_016350775.1	sp|Q5E9V3|MYOZ2_BOVIN	GO:0015629,GO:0070885,GO:0000122,GO:0045214,GO:0051373,GO:0003779,GO:0043503,GO:0030018,GO:0007519,GO:0031433			DN2196_c0_g1_i10	XP_005169739.1	sp|P55822|SH3BG_HUMAN	GO:0017124,GO:0005070,GO:0005829,GO:0065003			DN2890_c0_g1_i11	XP_016120404.1	sp|Q8CEG0|PANX3_MOUSE	GO:0007267,GO:0034214,GO:0050716,GO:0016021,GO:0055077,GO:0022829,GO:0005886,GO:0005921,GO:0006812	K20857
DN6176_c0_g1_i11	XP_016371511.1	sp|Q96T83|SL9A7_HUMAN	GO:0051453,GO:0005886,GO:0015386,GO:0006811,GO:0016021,GO:0005802,GO:0043231,GO:0006885,GO:0055038,GO:0015385,GO:0098719,GO:0042803,GO:0071805,GO:0055037,GO:0000139	K12041		DN18793_c0_g1_i2	XP_016310102.1	sp|P00761|TRYP_PIG	GO:0046872,GO:0005615,GO:0007586,GO:0006508,GO:0004252			DN8724_c0_g1_i1	KTF86915.1	sp|Q5XHI9|HUNKA_XENLA	GO:0005524,GO:0004674	K08797
DN2080_c0_g1_i7	XP_016404690.1	sp|A2AQP0|MYH7B_MOUSE	GO:0003774,GO:0051015,GO:0032982,GO:0016020,GO:0005524,GO:0097512			DN9149_c0_g1_i1	XP_016349041.1	sp|C0H9B6|ZPLD1_SALSA	GO:0016021,GO:0062023,GO:0030659			DN5062_c0_g1_i10	XP_016151163.1
DN30689_c0_g1_i8						DN1141_c46_g1_i6	KTG35137.1	sp|Q90627|TRY1_CHICK	GO:0046872,GO:0005615,GO:0007586,GO:0006508,GO:0004252			DN5062_c0_g1_i1	XP_016151163.1
DN5729_c1_g1_i7	KTG04560.1	sp|Q02084|A33_PLEWA	GO:0007275,GO:0005694,GO:0008270,GO:0005634,GO:0003723			DN13513_c1_g1_i14	XP_016367495.1	sp|B1AXH1|NHSL2_MOUSE	GO:0030154			DN13869_c0_g1_i1	XP_016408757.1
DN1059_c0_g1_i5	KTF89609.1	sp|P11716|RYR1_RABIT	GO:0005245,GO:0035381,GO:0005219,GO:0016529,GO:0005524,GO:0051289,GO:0031301,GO:0015278,GO:0042802,GO:0033017,GO:0014802,GO:0003151,GO:0043588,GO:0043931,GO:0005516,GO:0071277,GO:0015643,GO:0071313,GO:0016021,GO:0097718,GO:0048741,GO:0006936,GO:0014808,GO:0051209,GO:0070588,GO:0016020,GO:0005262,GO:1990425,GO:0008144,GO:0005509,GO:0044325	K04961		DN6764_c0_g1_i1	KTF74368.1					DN142241_c0_g1_i6	AIT51847.1	sp|P40148|OSTCN_SPAAU	GO:0005576,GO:0060348,GO:1900076,GO:0031214,GO:0032571,GO:0005509	K22609
DN1923_c0_g1_i2	XP_016384858.1	sp|Q8K0L0|ASB2_MOUSE	GO:0006511,GO:0035914,GO:0045445,GO:0031466,GO:0000151,GO:0035556,GO:0016567,GO:0061630,GO:0000209	K10324		DN5996_c2_g1_i7						DN8352_c0_g1_i3	XP_016308526.1	sp|Q9QZT0|CUZD1_RAT	GO:0032023,GO:0016021,GO:0007565,GO:0009755,GO:0030658,GO:0042589
DN24135_c0_g1_i2						DN9524_c0_g1_i2	XP_016382352.1	sp|P97793|ALK_MOUSE	GO:0043235,GO:0005524,GO:0007399,GO:0005886,GO:0042802,GO:0005887,GO:0021766,GO:0030534,GO:0004713,GO:0032991,GO:0044297,GO:0007420,GO:0060159,GO:0007169,GO:0042127,GO:0004714,GO:0048666,GO:0000187,GO:0016310,GO:0045664,GO:0046777,GO:0030424,GO:0036269,GO:0090648	K05119		DN10512_c0_g1_i6	XP_016354564.1	sp|Q7Z4N2|TRPM1_HUMAN	GO:0007216,GO:0035841,GO:0007601,GO:0070588,GO:0046548,GO:0071482,GO:0005262,GO:0051262,GO:0005886,GO:0060402,GO:0005887	K04978
DN211_c1_g1_i4	XP_016314831.1	sp|P22316|CAC1S_CYPCA	GO:0005509,GO:0034765,GO:0005891,GO:0005245	K04857		DN11289_c0_g2_i4	XP_016324977.1	sp|Q13061|TRDN_HUMAN	GO:0060315,GO:0005829,GO:0016529,GO:0031122,GO:0005886,GO:0014701,GO:0051279,GO:0033017,GO:0090158,GO:0030674,GO:0033018,GO:0010649,GO:0010880,GO:0005783,GO:0005102,GO:0016021,GO:0086036,GO:0006936,GO:0060316,GO:0030314,GO:0014808,GO:0060047,GO:1901846,GO:0009617,GO:0034220,GO:1903779,GO:0006874,GO:0044325	K23449		DN8192_c0_g1_i1	XP_016416474.1	sp|P38552|LEG4_RAT	GO:0005615,GO:0030246,GO:0016936
DN16257_c0_g1_i4	XP_016369585.1	sp|Q04205|TENS_CHICK	GO:0005856,GO:0009986,GO:0003779,GO:0005737,GO:0005912	K18080		DN13779_c0_g1_i7	XP_016352283.1	sp|Q8CFG6|CA2D2_RAT	GO:0046872,GO:0008016,GO:0005891,GO:0005245,GO:0034765,GO:0006816,GO:0005246	K04859		DN12086_c0_g1_i2	XP_016385268.1	sp|P23685|NAC1_CANLF	GO:0098794,GO:0035725,GO:0030506,GO:0098719,GO:0030501,GO:0035994,GO:0042383,GO:0070588,GO:0070509,GO:0006883,GO:0007154,GO:0005432,GO:1905060,GO:0005654,GO:0098735,GO:0031226,GO:0005509,GO:0005516,GO:0005887
DN14935_c0_g1_i11	XP_016381852.1	sp|Q91ZB0|ALPK2_MOUSE	GO:0005524,GO:0004674	K08868		DN5729_c1_g1_i7	KTG04560.1	sp|Q02084|A33_PLEWA	GO:0007275,GO:0005694,GO:0008270,GO:0005634,GO:0003723			DN34990_c0_g1_i10	XP_016346559.1	sp|A3KNM4|CS067_DANRE
DN13151_c0_g1_i4	XP_016346228.1	sp|Q9UH90|FBX40_HUMAN	GO:0008270,GO:0043687,GO:0005829,GO:0042692,GO:0004842,GO:0005737,GO:0061630,GO:0000209	K10315		DN1789_c0_g1_i8	XP_016428940.1	sp|O95677|EYA4_HUMAN	GO:0009653,GO:0007275,GO:0046872,GO:0004725,GO:2001240,GO:0045739,GO:0007601,GO:0007605,GO:0048856,GO:0016576,GO:0005634,GO:0005737,GO:0006281	K17622
DN16453_c0_g1_i9	XP_016409075.1	sp|Q5PZ43|XIRP1_DANRE	GO:0030054,GO:0007507,GO:0003779,GO:0030036			DN760_c0_g1_i1
DN45939_c0_g1_i10	XP_016411828.1	sp|Q9DDU1|HXABB_DANRE	GO:0007275,GO:0006355,GO:0005634,GO:0043565	K21951		DN110343_c0_g1_i5	XP_016354020.1	sp|Q90964|FOXG1_CHICK	GO:0007275,GO:0045892,GO:0005634,GO:0003700,GO:0043565	K09385
DN2933_c0_g1_i13	XP_016306545.1	sp|Q9JIH7|WNK1_RAT	GO:0030291,GO:0034260,GO:0097022,GO:1903288,GO:0050852,GO:0019901,GO:0010923,GO:0030295,GO:0005829,GO:0005524,GO:0090188,GO:0038116,GO:0050801,GO:0000287,GO:0006468,GO:0019902,GO:0018105,GO:0010820,GO:0002028,GO:0006811,GO:0019869,GO:2000651,GO:0010766,GO:0090263,GO:0019870,GO:0032414,GO:0071277,GO:0004674,GO:0005737,GO:0035556,GO:1903038,GO:0023016,GO:0034115,GO:0050794,GO:0003084,GO:0033673,GO:…	K08867		DN25484_c0_g1_i7	XP_016335614.1	sp|Q13683|ITA7_HUMAN	GO:0035987,GO:0008305,GO:0046872,GO:0008360,GO:0007160,GO:0007229,GO:0009986,GO:0030198,GO:0034113,GO:0007517,GO:0005886	K06583
DN8577_c0_g1_i3	KTF83859.1			K05261		DN10407_c0_g1_i11	XP_016416771.1	sp|Q9TT23|MC5R_PANTR	GO:0005886,GO:0016021,GO:0004977	K04203
DN1825_c0_g1_i4				K23450		DN10407_c0_g1_i5	XP_016416771.1	sp|Q9TT23|MC5R_PANTR	GO:0005886,GO:0016021,GO:0004977	K04203
DN10934_c0_g1_i2	XP_016350775.1	sp|Q5E9V3|MYOZ2_BOVIN	GO:0015629,GO:0070885,GO:0000122,GO:0045214,GO:0051373,GO:0003779,GO:0043503,GO:0030018,GO:0007519,GO:0031433			DN20436_c0_g1_i2	XP_016094446.1	sp|P35031|TRY1_SALSA	GO:0005615,GO:0007586,GO:0046872,GO:0004252
DN5729_c1_g1_i2	XP_016107860.1	sp|Q02084|A33_PLEWA	GO:0007275,GO:0005694,GO:0008270,GO:0005634,GO:0003723			DN760_c0_g1_i4	XP_016380403.1	sp|A2AED3|FNDC7_MOUSE	GO:0005576
DN6176_c0_g2_i4	XP_016425394.1	sp|P08057|TNNI3_BOVIN	GO:0030172,GO:0016887,GO:0003779,GO:0060048,GO:0005524,GO:0006936,GO:0097512,GO:0005861,GO:0003009,GO:0000287,GO:1990584			DN20918_c1_g1_i10	KTF90696.1	sp|Q91Z83|MYH7_MOUSE	GO:0007512,GO:0051015,GO:0032982,GO:0005524,GO:0014898,GO:0005859,GO:0055010,GO:0002026,GO:0000146,GO:0046982,GO:0030016,GO:0030898,GO:0030049,GO:0003009,GO:0016887,GO:0002027,GO:0005516,GO:0006941,GO:0031449,GO:0014883,GO:0005737,GO:0016459,GO:0030017,GO:0006936,GO:0014728,GO:0001725,GO:0060048,GO:0030018,GO:0046034,GO:0042803
DN5996_c0_g1_i9	XP_016427206.1	sp|Q90688|MYPC3_CHICK	GO:0051015,GO:0032982,GO:0007155,GO:0051371,GO:0045214,GO:0005865,GO:0032971,GO:0005623,GO:0032781,GO:0001671,GO:0071688,GO:0048739,GO:0030017,GO:0006936,GO:0008307,GO:0055003,GO:0030240,GO:0030241,GO:0032036,GO:0030018,GO:0031430,GO:0055008	K12568		DN4088_c0_g1_i3	XP_016378788.1	sp|Q98917|PMEL_CHICK	GO:0034493,GO:0042470,GO:0032438,GO:0005887	K17304
DN6176_c0_g3_i1	XP_016306583.1	sp|P19429|TNNI3_HUMAN	GO:0046872,GO:0006940,GO:0019901,GO:0005829,GO:0003779,GO:0051015,GO:0097512,GO:1990584,GO:0055010,GO:0031014,GO:0005861,GO:0030049,GO:0003009,GO:0001980,GO:0030172,GO:0032780,GO:0030017,GO:0001570,GO:0006936,GO:0019904,GO:0010882,GO:0007507,GO:0060047,GO:0060048,GO:0019855,GO:0006874,GO:0048306			DN6845_c0_g1_i2	KTF95749.1
DN8968_c0_g2_i2	XP_018954880.1	sp|P23109|AMPD1_HUMAN	GO:0046872,GO:0003876,GO:0032264,GO:0005829,GO:0032036,GO:0010033,GO:0043101	K01490		DN712_c0_g1_i2	XP_016343526.1	sp|Q4PLW0|PLIN2_PIG	GO:0005622,GO:0005811,GO:0016020
DN2196_c0_g1_i8	XP_016108759.1	sp|Q9WUZ7|SH3BG_MOUSE	GO:0017124			DN5214_c0_g1_i7	XP_016418905.1			K22235
DN7237_c0_g3_i1	XP_016110328.1	sp|P63315|TNNC1_BOVIN	GO:0031013,GO:0031014,GO:0032972,GO:0043462,GO:0051015,GO:0060048,GO:0097512,GO:0014883,GO:0005861,GO:0003009,GO:0005509,GO:0042803,GO:1990584,GO:0006937,GO:0048306,GO:0055010	K05865		DN33076_c0_g1_i12
DN42850_c0_g1_i4	XP_016084342.1			K18543		DN701_c0_g1_i3	KTF84717.1	sp|Q6GQM0|MREG_DANRE	GO:0032402,GO:0031300,GO:0016324,GO:0033162,GO:0031902,GO:0005765,GO:0035091,GO:0032400,GO:0030659,GO:0090382
DN1460_c3_g1_i3						DN9279_c0_g1_i2	KTG37300.1
DN8082_c0_g1_i6	CDQ70402.1					DN26698_c0_g1_i3	XP_016095749.1	sp|Q6AYR9|TSN1_RAT	GO:0050821,GO:0007166,GO:0008283,GO:0048471,GO:0045807,GO:0031982,GO:0005654,GO:0005765,GO:0016477,GO:0030054,GO:0005887
DN10193_c0_g2_i1	XP_016394062.1	sp|Q14315|FLNC_HUMAN	GO:0005856,GO:0030506,GO:0042383,GO:0008092,GO:0005925,GO:0005829,GO:0051015,GO:0048747,GO:0016528,GO:0030018,GO:0034329,GO:0043034,GO:0005737,GO:0005886,GO:0042802	K04437		DN11265_c0_g1_i1	XP_018978356.1
DN5323_c0_g1_i9	ASM94223.1	sp|Q90477|MYOD1_DANRE	GO:0043966,GO:0001228,GO:1990841,GO:0045663,GO:0031490,GO:0002074,GO:0045944,GO:0035914,GO:0005634,GO:1905382,GO:0071392,GO:0043967,GO:0007517,GO:0007519,GO:0048741,GO:1901741,GO:0000978,GO:0055002,GO:0043282,GO:0048743,GO:0070888,GO:0046983	K09064		DN15844_c0_g1_i3	XP_016424993.1	sp|P29147|BDH_RAT	GO:0051412,GO:0060612,GO:0005743,GO:0001889,GO:0009725,GO:0007420,GO:0046686,GO:0032355,GO:0045471,GO:0060416,GO:0032868,GO:0042594,GO:0042493,GO:0005759,GO:0003858,GO:0009636,GO:0007584,GO:0005543,GO:0099617
DN15937_c0_g1_i3	XP_016309366.1	sp|O42115|ARX_DANRE	GO:0003322,GO:0021539,GO:0000977,GO:0021537,GO:0000981,GO:0021794,GO:0005634,GO:0048666	K09452		DN15718_c1_g1_i7	XP_016324980.1			K23449
DN40_c1_g1_i1	NP_957259.1	sp|O46674|AT2A2_CANLF	GO:1903515,GO:0006996,GO:0034599,GO:0086039,GO:0070296,GO:0005524,GO:0014898,GO:0008553,GO:0005654,GO:0019899,GO:0097470,GO:0033017,GO:0002026,GO:0032470,GO:1903233,GO:0033292,GO:0016021,GO:0005388,GO:0014883,GO:0045822,GO:0010882,GO:0006984,GO:0044548,GO:0070588,GO:0005509,GO:0006874			DN6176_c0_g2_i4	XP_016425394.1	sp|P08057|TNNI3_BOVIN	GO:0030172,GO:0016887,GO:0003779,GO:0060048,GO:0005524,GO:0006936,GO:0097512,GO:0005861,GO:0003009,GO:0000287,GO:1990584
DN8082_c0_g1_i5						DN2_c4_g1_i1
DN918_c0_g1_i1	XP_016380434.1	sp|Q6STE5|SMRD3_HUMAN	GO:0006351,GO:0016514,GO:0002052,GO:0003713,GO:0051152,GO:0005654,GO:0006337,GO:0035257,GO:0006338,GO:0010971,GO:0043393,GO:0042692,GO:0016922,GO:0005634,GO:0003407,GO:0071564,GO:0005102,GO:0045893,GO:0005737,GO:0006357,GO:0003682,GO:0003139,GO:0003219,GO:0030374,GO:0019216,GO:0071565,GO:0008134,GO:0000790			DN2232_c0_g1_i16	KTG37377.1	sp|A0SXL6|EF2_CALJA	GO:0003746,GO:0005844,GO:0019901,GO:0016235,GO:0005829,GO:0045727,GO:0003924,GO:0005634,GO:0005737,GO:0005886,GO:0045202,GO:0002244,GO:0005525	K03234
DN36351_c0_g1_i2	KTG38721.1	sp|Q02084|A33_PLEWA	GO:0007275,GO:0005694,GO:0008270,GO:0005634,GO:0003723			DN44866_c0_g1_i10	XP_016088331.1	sp|Q7Z5L3|C1QL2_HUMAN	GO:0042802,GO:0051259,GO:0005581,GO:0005576
DN19351_c0_g1_i4	XP_018975688.1	sp|Q8VHW7|CCG6_RAT	GO:0034765,GO:0005262,GO:1990454,GO:0005244,GO:0005246	K04871		DN26706_c0_g1_i2
DN6869_c0_g1_i4	KTG43288.1	sp|P12883|MYH7_HUMAN	GO:0007512,GO:0051015,GO:0032982,GO:0005524,GO:0014898,GO:0055010,GO:0002026,GO:0000146,GO:0030016,GO:0030898,GO:0030049,GO:0003009,GO:0016887,GO:0002027,GO:0005516,GO:0006941,GO:0031449,GO:0014883,GO:0030017,GO:0016459,GO:0006936,GO:0014728,GO:0001725,GO:0060048,GO:0030018,GO:0046034,GO:0005859			DN13545_c0_g1_i5	XP_016373859.1	sp|Q495T6|MMEL1_HUMAN	GO:0046872,GO:0004222,GO:0005615,GO:0016021,GO:0006508,GO:0016020,GO:0004175	K08635
DN3099_c0_g1_i1		sp|F1PT61|MYH16_CANLF	GO:0003774,GO:0030016,GO:0051015,GO:0005524,GO:0016459			DN1475_c0_g1_i2	XP_016425923.1	sp|P27701|CD82_HUMAN	GO:0005886,GO:0070062,GO:0007166,GO:0005887
DN1059_c0_g1_i3	KTF89609.1	sp|P11716|RYR1_RABIT	GO:0005245,GO:0035381,GO:0005219,GO:0016529,GO:0005524,GO:0051289,GO:0031301,GO:0015278,GO:0042802,GO:0033017,GO:0014802,GO:0003151,GO:0043588,GO:0043931,GO:0005516,GO:0071277,GO:0015643,GO:0071313,GO:0016021,GO:0097718,GO:0048741,GO:0006936,GO:0014808,GO:0051209,GO:0070588,GO:0016020,GO:0005262,GO:1990425,GO:0008144,GO:0005509,GO:0044325	K04961		DN4767_c2_g1_i1	XP_018929369.1	sp|P20111|ACTN2_CHICK	GO:0005815,GO:0030507,GO:0030175,GO:0030035,GO:0007030,GO:0007041,GO:0019894,GO:0032029,GO:0003779,GO:0030018,GO:0045505,GO:0005737,GO:0031941,GO:0005509,GO:0032391,GO:0097381,GO:0030036,GO:0034452
DN1558_c0_g1_i7	XP_016151441.1					DN6145_c0_g1_i1	XP_016416028.1
DN4100_c0_g2_i1	BAS29960.1	sp|Q9Y2Q3|GSTK1_HUMAN	GO:0005622,GO:0030855,GO:0005759,GO:0005102,GO:0005739,GO:0005777,GO:0005829,GO:0006749,GO:0005782,GO:0004364,GO:0070062,GO:0016020,GO:0015035,GO:0004602,GO:1901687,GO:0006625			DN712_c0_g1_i11	XP_016343526.1	sp|Q4PLW0|PLIN2_PIG	GO:0005622,GO:0005811,GO:0016020
DN7343_c1_g2_i2	XP_016325857.1	sp|Q7TSA6|PRSR3_MOUSE				DN50454_c0_g1_i1	XP_016346381.1
DN440_c1_g1_i2	XP_016339916.1	sp|P97281|SGCD_MESAU	GO:0005856,GO:0042383,GO:0016021,GO:0005737,GO:0016012	K12563		DN701_c0_g1_i8	XP_018931851.1	sp|Q6GQM0|MREG_DANRE	GO:0032402,GO:0031300,GO:0016324,GO:0033162,GO:0031902,GO:0005765,GO:0035091,GO:0032400,GO:0030659,GO:0090382
DN1225_c0_g2_i4	XP_016137411.1	sp|Q8BG60|TXNIP_MOUSE	GO:0000122,GO:0006606,GO:0031625,GO:0005829,GO:0006979,GO:0032570,GO:0043065,GO:0048008,GO:0051592,GO:0032355,GO:0042542,GO:0007049,GO:0030216,GO:0005634,GO:0051782,GO:0071228,GO:0009749,GO:0004857,GO:0005737,GO:0009612,GO:0042127,GO:0005758			DN7972_c0_g1_i1	KTF82944.1	sp|Q96IZ2|ADTRP_HUMAN	GO:0010628,GO:0002686,GO:0030195,GO:0071383,GO:0002042,GO:0005901,GO:0016021,GO:0009986,GO:0050709,GO:0042758,GO:0016787,GO:0001934,GO:0016020,GO:0003332,GO:0043491,GO:1903038,GO:0140052,GO:2000402
DN8722_c5_g1_i1						DN11424_c0_g1_i5
DN944_c0_g1_i1						DN5117_c0_g1_i5	XP_018947202.1	sp|Q5E9U6|WNT16_BOVIN	GO:0005109,GO:0045165,GO:0005615,GO:0016055,GO:0030182	K01558
DN894_c0_g1_i16	XP_016106642.1	sp|Q8K4G5|ABLM1_MOUSE	GO:0015629,GO:0030027,GO:0046872,GO:0007010,GO:0045944,GO:0001725,GO:0003779,GO:0051015,GO:0007411,GO:0030032,GO:0060271,GO:0005737,GO:0014069	K07520		DN30804_c0_g1_i2
DN6176_c0_g1_i16	XP_016371511.1	sp|Q96T83|SL9A7_HUMAN	GO:0051453,GO:0005886,GO:0015386,GO:0006811,GO:0016021,GO:0005802,GO:0043231,GO:0006885,GO:0055038,GO:0015385,GO:0098719,GO:0042803,GO:0071805,GO:0055037,GO:0000139	K12041		DN2479_c0_g2_i6	XP_016338354.1	sp|P52179|MYOM1_HUMAN	GO:0051015,GO:0019900,GO:0002074,GO:0051371,GO:0042802,GO:0045214,GO:0005865,GO:0050714,GO:0071688,GO:0048739,GO:0030017,GO:0006936,GO:0008307,GO:0010628,GO:0010737,GO:0055003,GO:0030240,GO:0030241,GO:0030018,GO:0005863,GO:0031430,GO:0042803,GO:0055008
DN18514_c0_g1_i2	XP_016128755.1	sp|Q7Z6J6|FRMD5_HUMAN	GO:0005856,GO:0019901,GO:2000146,GO:0008092,GO:0016021,GO:0030334,GO:0031032,GO:0005912,GO:0045785,GO:0005178			DN6176_c0_g1_i1	NP_001025248.2	sp|Q96T83|SL9A7_HUMAN	GO:0051453,GO:0005886,GO:0015386,GO:0006811,GO:0016021,GO:0005802,GO:0043231,GO:0006885,GO:0055038,GO:0015385,GO:0098719,GO:0042803,GO:0071805,GO:0055037,GO:0000139
DN20169_c0_g1_i10	XP_016359939.1	sp|Q7SY54|AT2L1_DANRE	GO:0005739,GO:0035162,GO:0008483,GO:0050459,GO:0030170	K14286		DN40_c0_g1_i2	XP_016089091.1	sp|P70083|AT2A1_MAKNI	GO:0005783,GO:0031674,GO:0048471,GO:0005793,GO:0045988,GO:0016021,GO:0006816,GO:0005524,GO:0005388,GO:0031448,GO:0005789,GO:0016020,GO:0016529,GO:0005509,GO:0016887,GO:0006942,GO:0031673,GO:0033017
DN28485_c0_g1_i5	XP_016090430.1	sp|Q6B8I0|DS13A_MOUSE	GO:0016791,GO:0004725,GO:0016311,GO:0005737,GO:0008138	K14165		DN8771_c0_g1_i6	XP_016353004.1	sp|Q91WW7|PLPL3_MOUSE	GO:0001676,GO:0003841,GO:0005811,GO:0004623,GO:0036042,GO:0051265,GO:0035727,GO:0006654,GO:0019433,GO:0016021,GO:0005737,GO:0034389,GO:0036153,GO:0016020,GO:0002021,GO:0006650,GO:0042171,GO:0055088,GO:0051264,GO:0004806,GO:0019432
DN6176_c0_g2_i2	XP_016425392.1	sp|P08057|TNNI3_BOVIN	GO:0030172,GO:0016887,GO:0003779,GO:0060048,GO:0005524,GO:0006936,GO:0097512,GO:0005861,GO:0003009,GO:0000287,GO:1990584			DN45284_c0_g1_i3	XP_016150043.1	sp|O42222|GDF8_DANRE	GO:0043408,GO:0005125,GO:0005576,GO:0045926,GO:0005615,GO:0008083,GO:0048468,GO:0045967,GO:0006955,GO:0007517,GO:0045843,GO:0042981,GO:0014738,GO:0010862,GO:0007519,GO:0060395,GO:0007179,GO:0048642,GO:0005160	K05497
DN13824_c0_g1_i5	XP_016353472.1	sp|Q5PQZ7|POPD1_DANRE	GO:0010842,GO:0030552,GO:0061436,GO:0034446,GO:0016192,GO:0090504,GO:0005886,GO:0042462,GO:0016328,GO:0060429,GO:0043087,GO:0014866,GO:0070830,GO:0042383,GO:0016021,GO:0005198,GO:0040017,GO:0002931,GO:0007519,GO:0051146,GO:0060041,GO:0007507,GO:0008360,GO:0060047,GO:0045216,GO:0005923,GO:0005901,GO:0042391,GO:0016020,GO:0001921,GO:0090136	K21108		DN2635_c0_g1_i3	XP_002662467.1
DN6701_c0_g1_i2	XP_016324444.1	sp|Q3ZBH3|CD151_BOVIN	GO:0005178,GO:0007166,GO:0005887	K06537		DN24182_c0_g1_i6	XP_016404402.1	sp|P55025|TYRO_ORYLA	GO:0046872,GO:0033280,GO:0016021,GO:0004503,GO:0043473,GO:0009411,GO:0033162,GO:0042438	K00505
DN6876_c0_g1_i4	XP_016351455.1	sp|Q00872|MYPC1_HUMAN	GO:0005829,GO:0051015,GO:0032982,GO:0007155,GO:0051371,GO:0031432,GO:0045214,GO:0005865,GO:0030016,GO:0030049,GO:0071688,GO:0048739,GO:0030017,GO:0006936,GO:0008307,GO:0055003,GO:0030240,GO:0030241,GO:0030018,GO:0031430,GO:0055008			DN95_c1_g1_i6	XP_016093407.1	sp|Q7Z7G0|TARSH_HUMAN	GO:0005201,GO:0005576,GO:0005615,GO:0062023,GO:0010811,GO:0030198,GO:0005614,GO:0005518,GO:0008201
DN1656_c1_g1_i9	NP_001188471.1	sp|P02642|TNNT2_CHICK	GO:0030172,GO:0031013,GO:0045214,GO:0060048,GO:0005861,GO:0003009,GO:0005509,GO:0006936,GO:0006937			DN4051_c0_g1_i3	NP_001278276.1
DN589_c0_g1_i3	CAA27397.1	sp|Q90X97|ACTS_ATRMM	GO:0005524,GO:0005856,GO:0005737			DN989_c0_g3_i1	XP_016362343.1	sp|Q6YHK3|CD109_HUMAN	GO:0005886,GO:0072675,GO:0005576,GO:0010839,GO:0005615,GO:0061045,GO:0009986,GO:0050431,GO:0001942,GO:0001933,GO:0030512,GO:0002576,GO:0031092,GO:0004867,GO:0031225,GO:0045616	K06530
DN33076_c0_g1_i12						DN5172_c0_g1_i8	XP_018966262.1	sp|B5DGM7|ALDOA_SALSA	GO:0006096,GO:0004332	K01623
DN1460_c3_g1_i2						DN1011_c2_g1_i4	XP_016426981.1	sp|E7F9T0|MICA1_DANRE	GO:0046872,GO:0005856,GO:0019417,GO:0006887,GO:0003779,GO:0030042,GO:0055114,GO:0005737,GO:0017137,GO:0016709,GO:0071949	K19947
DN5996_c0_g1_i4	XP_016427206.1	sp|Q90688|MYPC3_CHICK	GO:0051015,GO:0032982,GO:0007155,GO:0051371,GO:0045214,GO:0005865,GO:0032971,GO:0005623,GO:0032781,GO:0001671,GO:0071688,GO:0048739,GO:0030017,GO:0006936,GO:0008307,GO:0055003,GO:0030240,GO:0030241,GO:0032036,GO:0030018,GO:0031430,GO:0055008	K12568		DN5543_c0_g1_i16	XP_016095605.1	sp|Q3SZZ7|FGL1_BOVIN	GO:0005576
DN4365_c0_g1_i2	XP_005162356.1	sp|Q7ZTW4|SGK1_DANRE	GO:0018105,GO:0004674,GO:0005783,GO:0006954,GO:0005524,GO:0015459,GO:0005634,GO:0035556,GO:0006915	K13302		DN13541_c0_g1_i1	XP_016129072.1	sp|Q99NF1|BCDO2_MOUSE	GO:0005622,GO:0003834,GO:0046872,GO:0016122,GO:0005739,GO:0051881,GO:0010436,GO:0016702,GO:0016121,GO:0042574,GO:0004744,GO:0055114,GO:0016119,GO:0042573,GO:2000377,GO:0016116,GO:0102076	K10252
DN6337_c0_g1_i14	XP_009290320.1	sp|Q9UPV9|TRAK1_HUMAN	GO:0050811,GO:0006605,GO:0044295,GO:0032839,GO:0048813,GO:0050772,GO:0008089,GO:0005938,GO:0048311,GO:0031410,GO:0017022,GO:0098957,GO:0008104,GO:0005634,GO:0048471,GO:0005102,GO:0022008,GO:0005739,GO:0006493,GO:0031966,GO:0030911,GO:0008333,GO:0005737,GO:0006357,GO:0047496,GO:0030425,GO:0005769,GO:1904115	K15369		DN4609_c0_g1_i3	XP_016418390.1	sp|Q7Z7G0|TARSH_HUMAN	GO:0005201,GO:0005576,GO:0005615,GO:0062023,GO:0010811,GO:0030198,GO:0005614,GO:0005518,GO:0008201
DN7343_c1_g1_i5	XP_018958500.1					DN12155_c0_g1_i6	XP_016381259.1	sp|P12849|KAP1_MOUSE	GO:0034236,GO:0030552,GO:0050804,GO:0098978,GO:0008283,GO:0007611,GO:0005829,GO:0005886,GO:0006468,GO:0009887,GO:0045859,GO:0004862,GO:0098686,GO:0019934,GO:0098685,GO:0008603,GO:0047555,GO:0098693,GO:0005737,GO:2000480,GO:0005952,GO:0045202	K04739
DN27897_c0_g1_i9	XP_016412299.1	sp|Q08BJ2|KHDR2_DANRE	GO:0005634,GO:0006397,GO:0003723	K17843		DN526_c2_g1_i3	XP_016403704.1	sp|Q16655|MAR1_HUMAN	GO:0042470,GO:0005794,GO:0005802,GO:0005789,GO:0005887	K17303
DN9015_c0_g1_i7						DN3753_c0_g1_i16	XP_016148471.1	sp|Q5FB27|AOXA_MACFA	GO:0043546,GO:0102797,GO:0051537,GO:0004031,GO:0009055,GO:0051287,GO:0005737,GO:0005506,GO:0102798,GO:0071949	K00157
DN6529_c0_g1_i14	XP_018962466.1	sp|Q86WC6|PPR27_HUMAN	GO:0010923,GO:0019902,GO:0004864			DN7604_c0_g1_i1	XP_016353474.1	sp|Q98SJ5|SIM1A_DANRE	GO:0046983,GO:0048793,GO:0021979,GO:0000981,GO:0003677,GO:0071542,GO:0007411,GO:0005634,GO:0006357,GO:0035776,GO:0021536	K09100
DN6330_c0_g2_i9	XP_016118921.1	sp|Q9PWL6|HXA9A_DANRE	GO:0006351,GO:0007275,GO:0006355,GO:0005634,GO:0043565	K21950		DN10058_c0_g1_i4	XP_018921113.1	sp|B2GUT4|WNT11_XENTR	GO:0005576,GO:0030335,GO:0045165,GO:0030336,GO:0035567,GO:0030295,GO:0043066,GO:0030308,GO:0007369,GO:0006468,GO:0005109,GO:0005615,GO:0062009,GO:0046330,GO:0051496,GO:0030182,GO:0005096,GO:0090090,GO:0033337,GO:0044212,GO:0010470,GO:0043547,GO:0090037,GO:0003007,GO:0016055,GO:0045892,GO:0045893,GO:0060548,GO:0001755,GO:0005737,GO:0010628,GO:0048793,GO:0061101,GO:0034394	K01384
DN62112_c0_g1_i8	XP_016349207.1	sp|Q0D2K2|KLH30_HUMAN		K10466		DN2371_c1_g1_i2	XP_016089212.1	sp|Q55EX9|Y8948_DICDI	GO:0008757,GO:0045335
DN5586_c0_g1_i5	XP_018929906.1	sp|Q6T8D8|TELT_BOVIN	GO:0007512,GO:0014898,GO:0070080,GO:0031432,GO:0045214,GO:0030916,GO:0030674,GO:0035995,GO:0036122,GO:0003009,GO:0048739,GO:0008307,GO:0001756,GO:0055003,GO:0030240,GO:0048769,GO:0051373,GO:0030241,GO:0060048,GO:0030018,GO:0044325,GO:0055008			DN95_c1_g1_i15	XP_016418389.1	sp|Q7Z7G0|TARSH_HUMAN	GO:0005201,GO:0005576,GO:0005615,GO:0062023,GO:0010811,GO:0030198,GO:0005614,GO:0005518,GO:0008201
DN8925_c0_g1_i16	KTG33345.1	sp|Q4LDD4|ARAP1_MOUSE	GO:0046872,GO:0005829,GO:0070412,GO:0031702,GO:0051270,GO:0005654,GO:0005886,GO:0007179,GO:0003700,GO:0031410,GO:0051491,GO:0005794,GO:0060395,GO:0043231,GO:0005096,GO:0044212,GO:0043547,GO:0045893,GO:0005802,GO:0032580,GO:0008360,GO:0005547,GO:0001921,GO:0051497,GO:0008134	K18439		DN78_c0_g4_i1	XP_021335598.1	sp|Q8MJ24|LOXL4_BOVIN	GO:0005615,GO:0030199,GO:0004720,GO:0018057,GO:0016020,GO:0005507,GO:0005044
DN24260_c0_g1_i7	KPP56510.1					DN15430_c0_g1_i3	XP_016318196.1	sp|P50576|DLX5A_DANRE	GO:0009612,GO:0033334,GO:0045944,GO:0030154,GO:0048646,GO:0051216,GO:0048703,GO:0033339,GO:0071699,GO:0005634,GO:0021628,GO:0035141,GO:0006357,GO:0000978,GO:0003700,GO:0043565	K18489
DN5996_c2_g1_i7						DN1195_c0_g2_i1	XP_016410456.1	sp|Q8K2A1|GULP1_MOUSE	GO:0006915,GO:0006869,GO:0006911,GO:0005737	K23285
DN16674_c0_g1_i10	XP_016311360.1	sp|Q2NL67|PARP6_HUMAN	GO:0070213,GO:0003950,GO:1990404,GO:0050775,GO:0140289,GO:0006471	K15258		DN19919_c0_g1_i2	XP_018930983.1	sp|Q9BQB4|SOST_HUMAN	GO:0001503,GO:0031333,GO:0030514,GO:0009612,GO:0005576,GO:0005615,GO:0030279,GO:0005794,GO:0016055,GO:0045893,GO:0008134,GO:0032991,GO:0090090,GO:0071374,GO:0008201	K16834
DN10347_c0_g1_i11	XP_016310218.1	sp|Q1KKV1|HXCAA_TAKRU	GO:0007275,GO:0006355,GO:0005634,GO:0043565			DN4926_c0_g1_i2
DN19941_c0_g1_i4						DN5111_c0_g1_i8	XP_016422926.1	sp|Q60467|CO5A1_CRILO	GO:0005201,GO:0005576,GO:0005581,GO:0008201	K19721
DN13779_c0_g1_i7	XP_016352283.1	sp|Q8CFG6|CA2D2_RAT	GO:0046872,GO:0008016,GO:0005891,GO:0005245,GO:0034765,GO:0006816,GO:0005246	K04859		DN63609_c0_g1_i1	XP_018972329.1	sp|Q9CQN4|SOSD1_MOUSE	GO:0030514,GO:0060648,GO:0007389,GO:0005615,GO:0016055,GO:0090090,GO:0030178,GO:2000016,GO:0010454,GO:0045662,GO:0036122,GO:0031069,GO:0042475,GO:0098821
DN12033_c0_g1_i1	XP_016109941.1	sp|P12829|MYL4_HUMAN	GO:0031672,GO:0002026,GO:0005509,GO:0005829,GO:0051015,GO:0060048,GO:0030049,GO:0016459,GO:0003785,GO:0032781,GO:0032038	K12750		DN71596_c0_g1_i4	PKK27559.1	sp|Q6NYB4|MB211_DANRE	GO:0016779,GO:0007275,GO:0046872,GO:0005634,GO:0000166	K23092
DN7343_c1_g1_i3	XP_018958500.1	sp|Q90497|CRYAA_EUDEL	GO:0005212,GO:0046872			DN4077_c0_g1_i9	XP_016344464.1	sp|Q8VI24|SATB2_MOUSE	GO:0021902,GO:0000122,GO:0048704,GO:0071310,GO:0005654,GO:0005667,GO:0043565,GO:0006338,GO:0045944,GO:0016363,GO:0001764,GO:0005634,GO:0009880,GO:0060021,GO:0051216,GO:0003682,GO:0000118,GO:0000977,GO:0003677,GO:0001227,GO:0010468,GO:0002076,GO:0000790	K23226
DN8475_c0_g1_i2						DN2890_c0_g1_i11	XP_016120404.1	sp|Q8CEG0|PANX3_MOUSE	GO:0007267,GO:0034214,GO:0050716,GO:0016021,GO:0055077,GO:0022829,GO:0005886,GO:0005921,GO:0006812	K20857
DN17662_c0_g1_i8	XP_016387839.1	sp|P20929|NEBU_HUMAN	GO:0015629,GO:0005829,GO:0048747,GO:0051015,GO:0007517,GO:0030018,GO:0030049,GO:0030832,GO:0071691,GO:0007525,GO:0008307,GO:0070062			DN13524_c0_g1_i1	XP_016418865.1	sp|Q15746|MYLK_HUMAN	GO:0046872,GO:0030335,GO:0006939,GO:0005829,GO:0003779,GO:0005524,GO:0005886,GO:0006468,GO:0015629,GO:0060414,GO:0032060,GO:0014820,GO:0051928,GO:0005516,GO:0032154,GO:0030027,GO:0005737,GO:0006936,GO:0090303,GO:0001725,GO:0004687,GO:0071476,GO:0004672,GO:0072358	K00907
DN4440_c0_g2_i2	KTF74440.1	sp|Q90471|HXDCA_DANRE	GO:0007275,GO:0006355,GO:0005634,GO:0043565	K09297		DN2116_c0_g1_i7	XP_016138101.1	sp|Q8JFQ6|K1C13_ONCMY	GO:0005198,GO:0005882
DN17140_c0_g1_i10	KTG44649.1	sp|P19474|RO52_HUMAN	GO:0090086,GO:0005829,GO:1990904,GO:0032479,GO:0051865,GO:0005654,GO:0042802,GO:0031410,GO:0000209,GO:1902187,GO:0045787,GO:0007049,GO:0006513,GO:0004842,GO:0005634,GO:0051091,GO:0046598,GO:0000932,GO:0008270,GO:0005776,GO:0045087,GO:0032897,GO:0070206,GO:0005737,GO:0016567,GO:0031648,GO:0010508,GO:0032088,GO:0003677,GO:0034341,GO:0003723,GO:0060333	K10651		DN530_c0_g1_i7	XP_016322212.1	sp|Q80Z19|MUC2_MOUSE	GO:0030277,GO:0031012,GO:0030336,GO:0002064,GO:0062023,GO:0070703,GO:0043065,GO:0008285,GO:0006915,GO:0070702	K10955
DN24466_c0_g3_i3						DN12316_c0_g1_i2	KTF71105.1	sp|P08727|K1C19_HUMAN	GO:0005829,GO:0005882,GO:0016032,GO:0005886,GO:0045214,GO:0071944,GO:0043627,GO:0031424,GO:0005200,GO:1990357,GO:0070062,GO:0070268,GO:0042383,GO:0016327,GO:0060706,GO:0043034,GO:0007219,GO:0008307,GO:0044877,GO:0016010,GO:0030018
DN10347_c0_g1_i13	XP_016139367.1	sp|A2D635|HXC10_MACMU	GO:0120163,GO:0000977,GO:0001228,GO:0001501,GO:0030326,GO:0050905,GO:0016604,GO:0009952,GO:0021520,GO:0009954	K09311		DN8724_c0_g1_i1	KTF86915.1	sp|Q5XHI9|HUNKA_XENLA	GO:0005524,GO:0004674	K08797
DN10934_c0_g1_i10	XP_016350775.1	sp|Q5E9V3|MYOZ2_BOVIN	GO:0015629,GO:0070885,GO:0000122,GO:0045214,GO:0051373,GO:0003779,GO:0043503,GO:0030018,GO:0007519,GO:0031433			DN18042_c0_g2_i2	AGK89799.1	sp|Q90674|LSHR_CHICK	GO:0008528,GO:0007200,GO:0007190,GO:0071373,GO:0022602,GO:0007189,GO:0004964,GO:0009755,GO:0005886,GO:0005887,GO:0042700	K04248
DN25484_c0_g1_i7	XP_016335614.1	sp|Q13683|ITA7_HUMAN	GO:0035987,GO:0008305,GO:0046872,GO:0008360,GO:0007160,GO:0007229,GO:0009986,GO:0030198,GO:0034113,GO:0007517,GO:0005886	K06583		DN2116_c0_g1_i3	XP_016295761.1	sp|Q04695|K1C17_HUMAN	GO:0042289,GO:0032395,GO:0070268,GO:0007165,GO:0005829,GO:0005882,GO:0031424,GO:0005200,GO:0031069,GO:0070062,GO:0045111,GO:0008544	K07604
DN23618_c0_g1_i4	XP_016339871.1	sp|Q02566|MYH6_MOUSE	GO:0007512,GO:0019901,GO:0008217,GO:0051015,GO:0032982,GO:0005524,GO:0014898,GO:0005859,GO:0042802,GO:0055010,GO:0002026,GO:0045214,GO:0000146,GO:0060070,GO:0046982,GO:0030048,GO:0001701,GO:0030016,GO:0030898,GO:0030049,GO:0016887,GO:0002027,GO:0005516,GO:0008016,GO:0006941,GO:0005739,GO:0048739,GO:0005737,GO:0016459,GO:0006936,GO:0060420,GO:0007522,GO:0030899,GO:0043462,GO:0001725,GO:0030239,GO:…			DN15117_c0_g1_i21	XP_016148533.1	sp|Q8WWQ2|HPSE2_HUMAN	GO:0005622,GO:0006027,GO:0031012,GO:0008284,GO:0030305,GO:0030198,GO:0043395,GO:0005886	K07965
DN59507_c1_g1_i11	XP_016326982.1	sp|Q02566|MYH6_MOUSE	GO:0007512,GO:0019901,GO:0008217,GO:0051015,GO:0032982,GO:0005524,GO:0014898,GO:0005859,GO:0042802,GO:0055010,GO:0002026,GO:0045214,GO:0000146,GO:0060070,GO:0046982,GO:0030048,GO:0001701,GO:0030016,GO:0030898,GO:0030049,GO:0016887,GO:0002027,GO:0005516,GO:0008016,GO:0006941,GO:0005739,GO:0048739,GO:0005737,GO:0016459,GO:0006936,GO:0060420,GO:0007522,GO:0030899,GO:0043462,GO:0001725,GO:0030239,GO:…			DN3647_c0_g1_i2	XP_016312721.1	sp|Q6ZYM3|ASIP_PIG	GO:0005576,GO:0031781,GO:0032402,GO:0040030,GO:0032438,GO:0071514,GO:0005623,GO:0031782,GO:0048023,GO:0009755,GO:0042438,GO:0006091,GO:0008343	K08725
DN25405_c0_g1_i7	XP_016375739.1	sp|Q9DG25|POPD3_CHICK	GO:0030552,GO:0007507,GO:0042383,GO:0016021,GO:0042391,GO:0016020,GO:0007519,GO:0051146			DN5062_c0_g1_i10	XP_016151163.1
DN26162_c0_g1_i1	XP_016320311.1	sp|P07313|MYLK2_RABIT	GO:0032971,GO:0004683,GO:0005524,GO:0005737,GO:0004687,GO:0005516	K00907		DN18042_c0_g2_i5	XP_016330125.1	sp|Q90674|LSHR_CHICK	GO:0008528,GO:0007200,GO:0007190,GO:0071373,GO:0022602,GO:0007189,GO:0004964,GO:0009755,GO:0005886,GO:0005887,GO:0042700
DN13965_c0_g1_i4	XP_016122487.1	sp|Q98880|ACHA_DANRE	GO:0048705,GO:0004888,GO:0022848,GO:0030054,GO:0005887,GO:0043113,GO:0005892,GO:0050877,GO:0086009,GO:0008045,GO:0007271,GO:0003428,GO:0048741,GO:0030516,GO:0035094,GO:0043005,GO:0045202,GO:0007165,GO:0007274,GO:0034220,GO:0042391,GO:0007268,GO:0045211,GO:0005261			DN73164_c1_g1_i1	XP_018965726.1	sp|Q6NW96|SP9_DANRE	GO:0046872,GO:0045743,GO:0035118,GO:0030326,GO:0000981,GO:0003677,GO:0005634,GO:0006357	K09199
DN1656_c1_g1_i4	NP_001188470.1	sp|P13789|TNNT2_BOVIN	GO:0030172,GO:0031013,GO:0045214,GO:0060048,GO:0005861,GO:0003009,GO:0005509,GO:0006936,GO:0006937			DN5062_c0_g1_i1	XP_016151163.1
DN2080_c0_g1_i9	KTG44280.1	sp|P13542|MYH8_MOUSE	GO:0000146,GO:0051015,GO:0030016,GO:0005524,GO:0032982,GO:0046034,GO:0030049,GO:0003009,GO:0005737,GO:0016459,GO:0016887			DN9466_c0_g1_i3	XP_016084761.1	sp|P70325|TBX4_MOUSE	GO:0035108,GO:0048705,GO:0030326,GO:0030324,GO:0003677,GO:0005634,GO:0001525,GO:0002009,GO:0003700	K10178
DN1825_c0_g1_i6				K23450		DN13869_c0_g1_i1	XP_016408757.1
DN5729_c1_g1_i11	KTG04560.1					DN13199_c0_g2_i2	XP_016088063.1	sp|Q98862|IHH_DANRE	GO:0048709,GO:0046872,GO:0007267,GO:0005615,GO:0070445,GO:0008233,GO:0005886,GO:0055002,GO:0016539	K11989
DN38089_c0_g1_i1	KTF93119.1					DN24068_c0_g1_i1	XP_016347650.1	sp|P78337|PITX1_HUMAN	GO:0009653,GO:0035116,GO:0001085,GO:0048625,GO:0001228,GO:0021983,GO:0001501,GO:0045892,GO:0005730,GO:0000981,GO:0051216,GO:0005634,GO:0014707,GO:0005737,GO:0005667,GO:0000978,GO:0003700,GO:0043565	K09356
DN10193_c0_g2_i5	XP_016394062.1	sp|Q8VHX6|FLNC_MOUSE	GO:0015629,GO:0030506,GO:0042383,GO:0008092,GO:0005829,GO:0003779,GO:0051015,GO:0048747,GO:0030029,GO:0016528,GO:0030018,GO:0005737,GO:0005886,GO:0042802			DN142241_c0_g1_i6	AIT51847.1	sp|P40148|OSTCN_SPAAU	GO:0005576,GO:0060348,GO:1900076,GO:0031214,GO:0032571,GO:0005509	K22609
DN13680_c0_g1_i5	XP_016135849.1	sp|Q9HCP6|HHATL_HUMAN	GO:0005783,GO:0048471,GO:0016021,GO:0005789,GO:0060262			DN8352_c0_g1_i3	XP_016308526.1	sp|Q9QZT0|CUZD1_RAT	GO:0032023,GO:0016021,GO:0007565,GO:0009755,GO:0030658,GO:0042589
DN10356_c0_g1_i1	ASM94224.1	sp|P15173|MYOG_HUMAN	GO:0001503,GO:0032993,GO:0042789,GO:0014732,GO:0014873,GO:0001228,GO:0045663,GO:0031490,GO:0005654,GO:0051149,GO:0008285,GO:0014894,GO:0005667,GO:0071158,GO:0003700,GO:0043565,GO:0071356,GO:0014737,GO:0042693,GO:0045944,GO:0014878,GO:0043403,GO:0035914,GO:0046982,GO:0071363,GO:0000981,GO:0007049,GO:0071285,GO:1903862,GO:0009629,GO:0010831,GO:0014891,GO:0005634,GO:0071392,GO:0007519,GO:1901739,GO:…	K18483		DN486_c0_g2_i10	KTG01654.1	sp|O43586|PPIP1_HUMAN	GO:0032154,GO:0030027,GO:0005856,GO:0030041,GO:0048471,GO:0008092,GO:0006954,GO:0045087,GO:0001931,GO:0007165,GO:0005829,GO:0051015,GO:0007155,GO:0016020,GO:0005884,GO:0005737,GO:0005886,GO:0042802,GO:0006897
DN56264_c0_g1_i4	XP_016098085.1	sp|Q76MS9|MSTN1_CHICK	GO:0010628,GO:0042246,GO:1902730,GO:0002062,GO:0035988,GO:0005634,GO:0032332,GO:1902732			DN10512_c0_g1_i6	XP_016354564.1	sp|Q7Z4N2|TRPM1_HUMAN	GO:0007216,GO:0035841,GO:0007601,GO:0070588,GO:0046548,GO:0071482,GO:0005262,GO:0051262,GO:0005886,GO:0060402,GO:0005887	K04978
DN10274_c0_g1_i1	XP_016298194.1	sp|Q90339|MYSS_CYPCA	GO:0003774,GO:0030016,GO:0051015,GO:0005524,GO:0032982,GO:0005516			DN8192_c0_g1_i1	XP_016416474.1	sp|P38552|LEG4_RAT	GO:0005615,GO:0030246,GO:0016936
DN6529_c0_g1_i11	KTF92005.1	sp|Q9D119|PPR27_MOUSE	GO:0010923,GO:0019902,GO:0004864	K17566		DN12086_c0_g1_i2	XP_016385268.1	sp|P23685|NAC1_CANLF	GO:0098794,GO:0035725,GO:0030506,GO:0098719,GO:0030501,GO:0035994,GO:0042383,GO:0070588,GO:0070509,GO:0006883,GO:0007154,GO:0005432,GO:1905060,GO:0005654,GO:0098735,GO:0031226,GO:0005509,GO:0005516,GO:0005887
DN2210_c2_g1_i3	XP_016379680.1	sp|Q02084|A33_PLEWA	GO:0007275,GO:0005694,GO:0008270,GO:0005634,GO:0003723			DN24099_c0_g1_i13
DN1460_c0_g1_i2	XP_016341064.1	sp|P20111|ACTN2_CHICK	GO:0005815,GO:0030507,GO:0030175,GO:0030035,GO:0007030,GO:0007041,GO:0019894,GO:0032029,GO:0003779,GO:0030018,GO:0045505,GO:0005737,GO:0031941,GO:0005509,GO:0032391,GO:0097381,GO:0030036,GO:0034452	K21073		DN49695_c0_g1_i1	KTG40333.1	sp|P43695|GAT5A_XENLA	GO:0008270,GO:0045944,GO:0005634,GO:0044212,GO:0003700,GO:0043565	K17896
DN13475_c0_g1_i6	XP_016377265.1	sp|Q7TQ48|SRCA_MOUSE	GO:0014873,GO:0002115,GO:0033018,GO:0005525	K12483		DN3051_c4_g1_i12	XP_018981800.1	sp|F1MH24|AAK1_BOVIN	GO:0050821,GO:0032880,GO:0035612,GO:0030136,GO:0004674,GO:0031252,GO:0005905,GO:0045747,GO:2000369,GO:0019897,GO:0005524,GO:0005112,GO:0046777,GO:0005634,GO:0006468,GO:0030100,GO:0006897,GO:0043195	K08853
DN211_c1_g1_i7	XP_016314831.1	sp|P22316|CAC1S_CYPCA	GO:0005509,GO:0034765,GO:0005891,GO:0005245	K04857		DN1859_c0_g1_i6	ABF82224.1
DN2_c4_g1_i1						DN9466_c0_g1_i4	XP_016084761.1	sp|P70325|TBX4_MOUSE	GO:0035108,GO:0048705,GO:0030326,GO:0030324,GO:0003677,GO:0005634,GO:0001525,GO:0002009,GO:0003700	K10178
DN20918_c1_g1_i10	KTF90696.1	sp|Q91Z83|MYH7_MOUSE	GO:0007512,GO:0051015,GO:0032982,GO:0005524,GO:0014898,GO:0005859,GO:0055010,GO:0002026,GO:0000146,GO:0046982,GO:0030016,GO:0030898,GO:0030049,GO:0003009,GO:0016887,GO:0002027,GO:0005516,GO:0006941,GO:0031449,GO:0014883,GO:0005737,GO:0016459,GO:0030017,GO:0006936,GO:0014728,GO:0001725,GO:0060048,GO:0030018,GO:0046034,GO:0042803			DN34990_c0_g1_i10	XP_016346559.1	sp|A3KNM4|CS067_DANRE
DN2286_c0_g1_i5	XP_016149608.1	sp|O75112|LDB3_HUMAN	GO:0045214,GO:0046872,GO:0005856,GO:0048471,GO:0008092,GO:0031143,GO:0005080,GO:0030018,GO:0051371
DN23271_c0_g1_i19	XP_016379870.1	sp|Q0ZGT2|NEXN_HUMAN	GO:0005856,GO:0005925,GO:0009617,GO:0051493,GO:0070593,GO:0030334,GO:0051015,GO:0007156,GO:0030018,GO:0007411,GO:0098632,GO:0005886,GO:0030424,GO:0008307
DN7725_c0_g1_i10	KTG45798.1	sp|Q7ZT82|RFX1L_DANRE	GO:0003729,GO:0003015,GO:0000381,GO:0048739,GO:0007399,GO:0006397,GO:0008380,GO:0003723,GO:0005737,GO:0048741,GO:0005634,GO:0043484	K14946
DN4505_c1_g1_i3
DN10241_c0_g1_i4	XP_016111482.1	sp|P19204|CASQ2_CHICK	GO:0014802,GO:0014809,GO:0030018,GO:0033018,GO:0005509	K23445
DN34873_c1_g1_i5	KTG35422.1	sp|Q3MHH7|PALMD_BOVIN	GO:0016020,GO:0008360,GO:0043197,GO:0005737	K16519
DN679_c0_g5_i2	AOZ65660.1	sp|P02204|MYG_CYPCA	GO:0005344,GO:0046872,GO:0020037,GO:0019825	K21892
DN10193_c0_g2_i2	XP_016394062.1	sp|D3ZHA0|FLNC_RAT	GO:0005856,GO:0030506,GO:0042383,GO:0005829,GO:0048747,GO:0051015,GO:0016528,GO:0030018,GO:0043034	K04437
DN10241_c0_g1_i1	XP_016111482.1	sp|P19204|CASQ2_CHICK	GO:0014802,GO:0014809,GO:0030018,GO:0033018,GO:0005509	K23445
DN14_c0_g3_i1
DN264_c0_g1_i2	XP_017544304.1	sp|Q90339|MYSS_CYPCA	GO:0003774,GO:0030016,GO:0051015,GO:0005524,GO:0032982,GO:0005516	K10352
DN10241_c0_g1_i9	XP_016111482.1	sp|P19204|CASQ2_CHICK	GO:0014802,GO:0014809,GO:0030018,GO:0033018,GO:0005509	K23445
DN7332_c0_g1_i4	GAN11851.1	sp|Q3BAI2|YCX91_PHAAO	GO:0009507
DN6876_c0_g1_i3	XP_016351455.1	sp|Q00872|MYPC1_HUMAN	GO:0005829,GO:0051015,GO:0032982,GO:0007155,GO:0051371,GO:0031432,GO:0045214,GO:0005865,GO:0030016,GO:0030049,GO:0071688,GO:0048739,GO:0030017,GO:0006936,GO:0008307,GO:0055003,GO:0030240,GO:0030241,GO:0030018,GO:0031430,GO:0055008
DN65009_c0_g1_i5	XP_016346670.1	sp|Q96PX9|PKH4B_HUMAN	GO:0005089,GO:0035023
DN7955_c0_g1_i9	XP_016404552.1
DN2080_c0_g1_i10	XP_018933301.1	sp|Q91Z83|MYH7_MOUSE	GO:0007512,GO:0051015,GO:0032982,GO:0005524,GO:0014898,GO:0005859,GO:0055010,GO:0002026,GO:0000146,GO:0046982,GO:0030016,GO:0030898,GO:0030049,GO:0003009,GO:0016887,GO:0002027,GO:0005516,GO:0006941,GO:0031449,GO:0014883,GO:0005737,GO:0016459,GO:0030017,GO:0006936,GO:0014728,GO:0001725,GO:0060048,GO:0030018,GO:0046034,GO:0042803
DN5101_c0_g2_i7	KTG04966.1	sp|B0UXP9|IMDH2_DANRE	GO:0003938,GO:0046872,GO:0006183,GO:0005634,GO:0005737,GO:0007623,GO:0000166,GO:0006177	K00088
DN1656_c1_g1_i5
DN5101_c0_g2_i8	KTG04966.1	sp|B0UXP9|IMDH2_DANRE	GO:0003938,GO:0046872,GO:0006183,GO:0005634,GO:0005737,GO:0007623,GO:0000166,GO:0006177	K00088
DN1674_c0_g2_i1	XP_016391193.1	sp|P19633|CASQ1_RAT	GO:0051282,GO:0016529,GO:0014894,GO:0042802,GO:0030315,GO:0033017,GO:1901341,GO:0045214,GO:0014802,GO:0014804,GO:2001256,GO:0051258,GO:0014809,GO:0030016,GO:0043231,GO:0033018,GO:0007029,GO:0031674,GO:0042383,GO:0009408,GO:0007519,GO:0005737,GO:0014870,GO:0005759,GO:0005509,GO:0030018,GO:0051281,GO:0010033
DN566_c0_g1_i14	CDN41090.1
DN5205_c0_g1_i4	KTG40273.1	sp|Q9DC77|SMPX_MOUSE	GO:0043292,GO:0043034,GO:0005634,GO:0005737,GO:0031430,GO:0005927
DN15718_c1_g1_i7	XP_016324980.1			K23449
DN8475_c0_g1_i5
DN26706_c0_g1_i2
DN2185_c1_g1_i2	XP_018620243.1	sp|O13082|COX6A_CYPCA	GO:0005751,GO:0004129	K02266
DN11701_c0_g1_i7
DN7725_c0_g1_i5
DN1059_c0_g1_i1	XP_016394626.1	sp|P11716|RYR1_RABIT	GO:0005245,GO:0035381,GO:0005219,GO:0016529,GO:0005524,GO:0051289,GO:0031301,GO:0015278,GO:0042802,GO:0033017,GO:0014802,GO:0003151,GO:0043588,GO:0043931,GO:0005516,GO:0071277,GO:0015643,GO:0071313,GO:0016021,GO:0097718,GO:0048741,GO:0006936,GO:0014808,GO:0051209,GO:0070588,GO:0016020,GO:0005262,GO:1990425,GO:0008144,GO:0005509,GO:0044325	K04961
DN9753_c0_g1_i3	XP_016324810.1	sp|Q8VBT1|TXLNB_MOUSE	GO:0019905,GO:0005737
DN4100_c2_g1_i1	XP_016121265.1	sp|P24473|GSTK1_RAT	GO:0030855,GO:0005759,GO:0005102,GO:0005739,GO:0005777,GO:0006749,GO:0004364,GO:0015035,GO:0004602
DN1225_c0_g2_i2	XP_016137411.1	sp|Q8BG60|TXNIP_MOUSE	GO:0000122,GO:0006606,GO:0031625,GO:0005829,GO:0006979,GO:0032570,GO:0043065,GO:0048008,GO:0051592,GO:0032355,GO:0042542,GO:0007049,GO:0030216,GO:0005634,GO:0051782,GO:0071228,GO:0009749,GO:0004857,GO:0005737,GO:0009612,GO:0042127,GO:0005758
DN6176_c0_g1_i1	NP_001025248.2	sp|Q96T83|SL9A7_HUMAN	GO:0051453,GO:0005886,GO:0015386,GO:0006811,GO:0016021,GO:0005802,GO:0043231,GO:0006885,GO:0055038,GO:0015385,GO:0098719,GO:0042803,GO:0071805,GO:0055037,GO:0000139
DN29153_c0_g1_i1	CAM16712.1	sp|P27130|ACT2_HALRO	GO:0005524,GO:0005856,GO:0005737
DN30804_c0_g1_i2
DN6339_c0_g1_i5	XP_016337546.1	sp|Q3Y5Z3|ADIPO_BOVIN	GO:0071944,GO:0005581,GO:0005102,GO:0033691,GO:0005179,GO:0005623,GO:0009986,GO:0032869,GO:0042802,GO:0050873,GO:0070994,GO:0035690	K07296
DN16075_c0_g1_i7	XP_016135252.1	sp|Q60943|I17RA_MOUSE	GO:0005886,GO:0030368,GO:0072537,GO:1900017,GO:0005102,GO:0016021,GO:0071621,GO:0050729,GO:0032747,GO:2000667,GO:0071345,GO:2000664,GO:0050832
DN17140_c0_g1_i6	XP_016127741.1	sp|P19474|RO52_HUMAN	GO:0090086,GO:0005829,GO:1990904,GO:0032479,GO:0051865,GO:0005654,GO:0042802,GO:0031410,GO:0000209,GO:1902187,GO:0045787,GO:0007049,GO:0006513,GO:0004842,GO:0005634,GO:0051091,GO:0046598,GO:0000932,GO:0008270,GO:0005776,GO:0045087,GO:0032897,GO:0070206,GO:0005737,GO:0016567,GO:0031648,GO:0010508,GO:0032088,GO:0003677,GO:0034341,GO:0003723,GO:0060333
DN10178_c0_g1_i1	XP_016353989.1	sp|Q8BGW8|VGLL2_MOUSE	GO:0045944,GO:0003713,GO:0007519,GO:0005634,GO:0005737,GO:0008022
DN3502_c0_g2_i3	XP_018921182.1	sp|Q9UBY9|HSPB7_HUMAN	GO:0015629,GO:0006986,GO:0007507,GO:0008016,GO:0016235,GO:0031005,GO:0005654,GO:0005634,GO:0005737,GO:0015030,GO:0008022	K09546
DN69361_c0_g2_i2	XP_016354181.1	sp|Q8R4S0|PP14C_MOUSE	GO:0004865,GO:0007165,GO:0042325,GO:0016020,GO:0005737,GO:0012505	K17556
DN18924_c0_g1_i5	XP_016390894.1	sp|Q8MKD5|TNNI3_CANLF	GO:0055010,GO:0010882,GO:0046872,GO:0030172,GO:0031014,GO:0019901,GO:1990584,GO:0051015,GO:0060048,GO:0032780,GO:0097512,GO:0019855,GO:0005861,GO:0003009,GO:0001570,GO:0006936,GO:0006874,GO:0001980,GO:0048306,GO:0019904
DN3469_c0_g1_i8	XP_016307945.1	sp|Q9PWL7|HXBAA_DANRE	GO:0007275,GO:0006355,GO:0005634,GO:0043565
DN3537_c0_g3_i1	XP_016351968.1	sp|Q9DCZ1|GMPR1_MOUSE	GO:0046872,GO:0006144,GO:0015951,GO:0003920,GO:1902560	K00364
DN10004_c0_g1_i5	XP_016419042.1	sp|Q9DDU0|HXABA_DANRE	GO:0003677,GO:0007275,GO:0005634
DN4430_c0_g1_i13	XP_016090163.1	sp|Q9NPI5|NRK2_HUMAN	GO:0046872,GO:0019674,GO:0050262,GO:0005829,GO:0043231,GO:0005524,GO:0045662,GO:0005654,GO:0005886,GO:0009435,GO:0061769	K10524
DN37989_c0_g2_i1	XP_016390943.1	sp|E1BTG2|LMOD2_CHICK	GO:0005523,GO:0051694,GO:0030041,GO:0045214,GO:0005865,GO:0045010,GO:0030239,GO:0030016,GO:0005884,GO:0031430,GO:0003785,GO:0006936	K22030
DN9749_c0_g1_i1	XP_016097026.1	sp|P49813|TMOD1_MOUSE	GO:0005523,GO:0051694,GO:0005856,GO:0005865,GO:0003779,GO:0051015,GO:0030239,GO:0016020,GO:0030016,GO:0070307,GO:0005884,GO:0005737,GO:0005634,GO:0030863,GO:0030017,GO:0006936,GO:0008180,GO:0008344	K10370
DN8315_c0_g1_i6	XP_016366192.1	sp|Q9H987|SYP2L_HUMAN	GO:0015629,GO:0045214,GO:0035025,GO:0003007,GO:0051496,GO:0005829,GO:0003779,GO:0016607,GO:0030018,GO:0005654,GO:0005634,GO:0030054,GO:0032233
DN17101_c0_g1_i3
DN11289_c0_g2_i3	XP_018918386.1	sp|Q28820|TRDN_RABIT	GO:0016021,GO:0033017,GO:0005102	K23449
DN20307_c0_g1_i1	KTF76717.1	sp|Q6DGE9|UN45B_DANRE	GO:0031672,GO:0048471,GO:0048747,GO:0030239,GO:0030018,GO:0048738,GO:0007519,GO:0060538,GO:0005737,GO:0002088,GO:0061077,GO:0051879	K21991
DN7258_c0_g1_i8
DN19351_c0_g1_i9	XP_018975688.1	sp|Q8VHW7|CCG6_RAT	GO:0034765,GO:0005262,GO:1990454,GO:0005244,GO:0005246	K04871
DN8261_c0_g1_i7	XP_016299811.1	sp|O46373|ADT1_RABIT	GO:0032592,GO:0022857,GO:0005743,GO:0015866	K05863
DN13929_c0_g2_i1	XP_016088833.1	sp|Q5I043|UBP28_MOUSE	GO:0016579,GO:0008283,GO:0034644,GO:0000077,GO:0042771,GO:0005829,GO:0006974,GO:0016604,GO:0004197,GO:0007265,GO:0005654,GO:0031647,GO:0010212,GO:0032991,GO:0036459,GO:0006511,GO:0006281,GO:0004843	K21122
DN1091_c0_g1_i4	XP_016312280.1	sp|Q3ZBP1|KCRS_BOVIN	GO:0005524,GO:0005743,GO:0004111	K00933
DN1679_c0_g1_i8	XP_016125024.1	sp|Q92614|MY18A_HUMAN	GO:0009986,GO:0043030,GO:0051015,GO:0043066,GO:0005524,GO:0031032,GO:0050714,GO:0048194,GO:0005802,GO:0090161,GO:1903028,GO:0042641,GO:0006259,GO:0016459,GO:0000139,GO:0007030,GO:0043531,GO:0005793,GO:0016020,GO:0003677,GO:0090164,GO:0003723,GO:0016477	K10362
DN9212_c0_g1_i19	XP_016344616.1	sp|A8C984|MYLK3_DANRE	GO:0055005,GO:0048769,GO:0003007,GO:0005524,GO:0005737,GO:0004687	K00907
DN15414_c0_g1_i12	XP_021332536.1	sp|O89029|MATN4_MOUSE	GO:0005201,GO:0031012,GO:0048678,GO:0005615,GO:0062023,GO:0005509,GO:0003429
DN11289_c0_g2_i4	XP_016324977.1	sp|Q13061|TRDN_HUMAN	GO:0060315,GO:0005829,GO:0016529,GO:0031122,GO:0005886,GO:0014701,GO:0051279,GO:0033017,GO:0090158,GO:0030674,GO:0033018,GO:0010649,GO:0010880,GO:0005783,GO:0005102,GO:0016021,GO:0086036,GO:0006936,GO:0060316,GO:0030314,GO:0014808,GO:0060047,GO:1901846,GO:0009617,GO:0034220,GO:1903779,GO:0006874,GO:0044325	K23449
DN8715_c0_g1_i4	XP_016361750.1	sp|A5JV83|HSPBB_DANRE
DN5586_c0_g1_i1	XP_018929906.1	sp|Q6T8D8|TELT_BOVIN	GO:0007512,GO:0014898,GO:0070080,GO:0031432,GO:0045214,GO:0030916,GO:0030674,GO:0035995,GO:0036122,GO:0003009,GO:0048739,GO:0008307,GO:0001756,GO:0055003,GO:0030240,GO:0048769,GO:0051373,GO:0030241,GO:0060048,GO:0030018,GO:0044325,GO:0055008	K19879
DN11243_c1_g2_i3
DN4430_c0_g1_i3	XP_016090163.1	sp|Q9NPI5|NRK2_HUMAN	GO:0046872,GO:0019674,GO:0050262,GO:0005829,GO:0043231,GO:0005524,GO:0045662,GO:0005654,GO:0005886,GO:0009435,GO:0061769	K10524
DN21633_c0_g1_i2	XP_016320481.1	sp|Q2IBF3|CAV2_GORGO	GO:0019901,GO:0006906,GO:0030133,GO:0031410,GO:0005887,GO:0070836,GO:0060161,GO:0005794,GO:0046982,GO:0030674,GO:0097110,GO:0030512,GO:0001938,GO:0019065,GO:0051259,GO:0005634,GO:0001937,GO:0032991,GO:0007029,GO:0043547,GO:0048278,GO:0031748,GO:0031234,GO:0044791,GO:0048471,GO:0007088,GO:0030154,GO:0005198,GO:0007005,GO:0048741,GO:0032947,GO:0000139,GO:0002080,GO:0008286,GO:0005925,GO:0005901,GO:…	K12958
DN249905_c0_g1_i1	ASM94222.1	sp|Q6VNZ9|MYF6_DANRE	GO:0046983,GO:0045944,GO:1901741,GO:0001228,GO:0035914,GO:0045663,GO:0007519,GO:0005634,GO:0000978,GO:0048743	K18485
DN13684_c0_g1_i8	XP_016344090.1	sp|Q6NZI2|CAVN1_HUMAN	GO:0042134,GO:0005886,GO:2000147,GO:0005783,GO:0005739,GO:0005901,GO:0009303,GO:0005829,GO:0043231,GO:0045121,GO:0006363,GO:0005737,GO:0003723,GO:0005654,GO:0005634,GO:0042802,GO:0032991,GO:0006361,GO:0009306	K19387
DN8468_c0_g1_i2	XP_016315742.1	sp|P23239|DESM_XENLA	GO:0042383,GO:0005198,GO:0005882,GO:0030018,GO:0014704,GO:0005737,GO:0045109	K07610
DN2335_c0_g1_i5	XP_016095784.1	sp|Q90474|H90A1_DANRE	GO:0005829,GO:0009986,GO:0005524,GO:0005886,GO:0050821,GO:0043025,GO:0050900,GO:0042470,GO:0043209,GO:0032991,GO:0005634,GO:0014866,GO:0016887,GO:0048471,GO:0097718,GO:0034605,GO:0071688,GO:0009408,GO:0007517,GO:0051082,GO:0005737,GO:0006457,GO:0031672,GO:0010038,GO:0030235,GO:0030240,GO:0048769,GO:0030241,GO:0030239,GO:0030018,GO:0045429,GO:0042803	K04079
DN15196_c0_g1_i4	XP_018969745.1	sp|A2ASS6|TITIN_MOUSE	GO:0000794,GO:0007512,GO:0019901,GO:0060419,GO:0051015,GO:0005524,GO:0051371,GO:0021591,GO:0005859,GO:0042802,GO:0019899,GO:0045214,GO:0003300,GO:0045859,GO:0051592,GO:0005865,GO:0001701,GO:0030016,GO:0004713,GO:0035995,GO:0005200,GO:0043056,GO:0005516,GO:0050714,GO:1901897,GO:0030506,GO:0004674,GO:0031674,GO:0003007,GO:0071688,GO:0002020,GO:0048739,GO:0030017,GO:0006936,GO:0008307,GO:0043621,GO:…
DN7580_c1_g1_i3	XP_016419934.1	sp|O75112|LDB3_HUMAN	GO:0045214,GO:0046872,GO:0005856,GO:0048471,GO:0008092,GO:0031143,GO:0005080,GO:0030018,GO:0051371
DN11570_c0_g1_i2
DN4392_c4_g1_i1	KTF93188.1
DN16074_c0_g2_i1	XP_016085077.1	sp|Q8WYQ3|CHC10_HUMAN	GO:0030322,GO:0099558,GO:0034504,GO:0090144,GO:1901030,GO:1903109,GO:0005739,GO:0006119,GO:1903852,GO:0090200,GO:0007005,GO:0005634,GO:0005758,GO:1904960,GO:0032984,GO:0061617	K22759
DN38625_c0_g1_i5	XP_016324486.1	sp|Q9UBF9|MYOTI_HUMAN	GO:0015629,GO:0043025,GO:0050808,GO:0042383,GO:0003779,GO:0007156,GO:0030424,GO:0030018,GO:0051393,GO:0005886,GO:0006936,GO:0008307,GO:0008046	K19875
DN13965_c0_g1_i1	XP_016408539.1	sp|Q98880|ACHA_DANRE	GO:0048705,GO:0004888,GO:0022848,GO:0030054,GO:0005887,GO:0043113,GO:0005892,GO:0050877,GO:0086009,GO:0008045,GO:0007271,GO:0003428,GO:0048741,GO:0030516,GO:0035094,GO:0043005,GO:0045202,GO:0007165,GO:0007274,GO:0034220,GO:0042391,GO:0007268,GO:0045211,GO:0005261	K04803
DN22354_c0_g1_i4	XP_016135253.1	sp|Q9I829|KCNA1_ONCMY	GO:0044224,GO:0033270,GO:0034765,GO:0051260,GO:0042391,GO:0008076,GO:0005249,GO:0071805,GO:0005251,GO:0010960
DN650_c0_g2_i3	XP_018977403.1	sp|Q8AWY2|HXAAB_DANRE	GO:0007275,GO:0006355,GO:0005634,GO:0043565	K17443
DN12722_c0_g1_i7	XP_018923241.1	sp|A1L260|CVN4A_DANRE	GO:0005901,GO:0030154,GO:0007517,GO:0005737,GO:0030017,GO:0005886
DN8468_c0_g1_i3	XP_016315742.1	sp|P23239|DESM_XENLA	GO:0042383,GO:0005198,GO:0005882,GO:0030018,GO:0014704,GO:0005737,GO:0045109	K18585
DN4430_c0_g1_i14	XP_016090163.1	sp|Q9NPI5|NRK2_HUMAN	GO:0046872,GO:0019674,GO:0050262,GO:0005829,GO:0043231,GO:0005524,GO:0045662,GO:0005654,GO:0005886,GO:0009435,GO:0061769
DN35482_c0_g1_i1	XP_016347242.1
DN6972_c0_g1_i1	XP_016367430.1	sp|Q86VF7|NRAP_HUMAN	GO:0046872,GO:0003779,GO:0051015,GO:0048747,GO:0030018,GO:0051371,GO:0071691,GO:0005916,GO:0005927
DN3469_c0_g1_i5	XP_016307945.1	sp|Q9PWL7|HXBAA_DANRE	GO:0007275,GO:0006355,GO:0005634,GO:0043565
DN2335_c0_g1_i3	XP_016095785.1	sp|Q90474|H90A1_DANRE	GO:0005829,GO:0009986,GO:0005524,GO:0005886,GO:0050821,GO:0043025,GO:0050900,GO:0042470,GO:0043209,GO:0032991,GO:0005634,GO:0014866,GO:0016887,GO:0048471,GO:0097718,GO:0034605,GO:0071688,GO:0009408,GO:0007517,GO:0051082,GO:0005737,GO:0006457,GO:0031672,GO:0010038,GO:0030235,GO:0030240,GO:0048769,GO:0030241,GO:0030239,GO:0030018,GO:0045429,GO:0042803	K04079
DN17304_c0_g1_i3	XP_016386878.1	sp|Q4U4S6|XIRP2_MOUSE	GO:0046872,GO:0003281,GO:0005925,GO:0045216,GO:0001725,GO:0051015,GO:0030018,GO:0051393,GO:0030036,GO:0055008	K23026
DN11296_c0_g2_i1	XP_016347567.1	sp|A2VDL6|AT1A2_BOVIN	GO:0015991,GO:0040011,GO:0006940,GO:0008217,GO:0030955,GO:0002087,GO:0005524,GO:0005890,GO:0030315,GO:0002026,GO:0006883,GO:0001504,GO:0071383,GO:0036376,GO:0005391,GO:1990573,GO:0019229,GO:1903416,GO:0051481,GO:0008542,GO:0005737,GO:1990239,GO:0008344,GO:0045822,GO:0031402,GO:0030007,GO:0051087,GO:0045988,GO:0046034
DN11296_c0_g1_i2	XP_016419642.1	sp|P50993|AT1A2_HUMAN	GO:0015991,GO:0086004,GO:0046872,GO:0040011,GO:0006940,GO:0051966,GO:0008217,GO:0002087,GO:0010881,GO:0005524,GO:0005890,GO:0005886,GO:0030315,GO:1903561,GO:0002026,GO:0086012,GO:0086009,GO:0006883,GO:0005768,GO:0001504,GO:0006942,GO:0071260,GO:0043197,GO:0071383,GO:0036376,GO:0005391,GO:1990573,GO:0019229,GO:0055119,GO:0051481,GO:1903416,GO:0008542,GO:0005737,GO:0014704,GO:1990239,GO:0035094,GO:…	K01539
DN1327_c0_g1_i8	XP_016347893.1	sp|Q8VBT1|TXLNB_MOUSE	GO:0019905,GO:0005737
DN7383_c0_g1_i13	XP_016095950.1	sp|F1QEG2|KL41B_DANRE	GO:0005856,GO:0045214,GO:0035914,GO:0048741,GO:0033017	K10473
DN13475_c0_g1_i8	XP_016091447.1	sp|Q7TQ48|SRCA_MOUSE	GO:0014873,GO:0002115,GO:0033018,GO:0005525
DN45290_c0_g1_i8	XP_016411849.1	sp|Q9YGT5|HXA9B_DANRE	GO:0006351,GO:0007275,GO:0006355,GO:0005634,GO:0043565	K21950
DN13714_c0_g1_i1
DN18206_c0_g1_i8	WP_017454567.1	sp|P02609|MLRS_CHICK	GO:0005509,GO:0016459	K12758
DN6621_c0_g3_i1	XP_016101452.1	sp|Q5E9V3|MYOZ2_BOVIN	GO:0015629,GO:0070885,GO:0000122,GO:0045214,GO:0051373,GO:0003779,GO:0043503,GO:0030018,GO:0007519,GO:0031433
DN10653_c0_g1_i6	XP_016148990.1	sp|E7F7X0|LMOD3_DANRE	GO:0005523,GO:0051694,GO:0030240,GO:0005865,GO:0030239,GO:0030016,GO:0031430,GO:0048741,GO:0003785,GO:0006936	K22030
DN5363_c0_g1_i9	XP_016425344.1	sp|Q7SXN5|DNM1L_DANRE	GO:0000266,GO:0003374,GO:0005777,GO:0005829,GO:0008289,GO:0003924,GO:0030054,GO:0005525,GO:0005794,GO:0016559,GO:0051259,GO:0030672,GO:1903146,GO:0005741,GO:0005739,GO:0031966,GO:0005737,GO:0048312,GO:0061025,GO:0005905,GO:0010821,GO:0008637,GO:0016020,GO:0043653,GO:0042803,GO:0008017	K17065
DN185445_c0_g1_i3
DN3156_c0_g3_i1
DN18239_c0_g1_i17	XP_018925175.1	sp|Q90688|MYPC3_CHICK	GO:0051015,GO:0032982,GO:0007155,GO:0051371,GO:0045214,GO:0005865,GO:0032971,GO:0005623,GO:0032781,GO:0001671,GO:0071688,GO:0048739,GO:0030017,GO:0006936,GO:0008307,GO:0055003,GO:0030240,GO:0030241,GO:0032036,GO:0030018,GO:0031430,GO:0055008
DN7479_c0_g1_i11	XP_016150710.1	sp|Q1LWE6|BI2L2_DANRE	GO:0015629,GO:0051764,GO:0005829,GO:0008289,GO:2000251,GO:0007009,GO:0005654,GO:0051017,GO:0005886,GO:0030838
DN21532_c0_g1_i9	XP_016374578.1	sp|Q86VF2|IGFN1_HUMAN	GO:0030018,GO:0005634,GO:0030017
DN61329_c0_g1_i2	XP_016126515.1	sp|Q3ZB90|KBTBC_DANRE		K21912
DN16453_c0_g1_i8	XP_016409075.1	sp|Q5PZ43|XIRP1_DANRE	GO:0030054,GO:0007507,GO:0003779,GO:0030036
DN18778_c0_g1_i3	XP_016359808.1	sp|A3KFX0|5NT1A_MOUSE	GO:0046085,GO:0005829,GO:0008253,GO:0009128,GO:0009117,GO:0000166,GO:0000287	K01081
DN8819_c0_g1_i1	XP_016377785.1	sp|Q13310|PABP4_HUMAN	GO:0006401,GO:0008143,GO:0010494,GO:0006396,GO:0043488,GO:0005829,GO:0007596,GO:1990904,GO:0003730,GO:0005634,GO:0005737,GO:0003723,GO:0061515,GO:0006412,GO:0008266	K13126
DN10483_c0_g1_i4	XP_018921323.1	sp|P52179|MYOM1_HUMAN	GO:0051015,GO:0019900,GO:0002074,GO:0051371,GO:0042802,GO:0045214,GO:0005865,GO:0050714,GO:0071688,GO:0048739,GO:0030017,GO:0006936,GO:0008307,GO:0010628,GO:0010737,GO:0055003,GO:0030240,GO:0030241,GO:0030018,GO:0005863,GO:0031430,GO:0042803,GO:0055008
DN7213_c0_g1_i2	XP_016375212.1	sp|Q863G0|COX8B_ATEBE	GO:0016021,GO:0005743,GO:0004129	K02273
DN261_c0_g1_i10	XP_016379120.1	sp|Q8WZ42|TITIN_HUMAN	GO:0000794,GO:0005576,GO:0019901,GO:0005829,GO:0051015,GO:0005524,GO:0051371,GO:0042802,GO:0019899,GO:0045214,GO:0003300,GO:0045859,GO:0051592,GO:0005865,GO:0004713,GO:0035995,GO:0030049,GO:0070062,GO:0005516,GO:0050714,GO:0004674,GO:0031674,GO:0006941,GO:0071688,GO:0002020,GO:0048739,GO:0030017,GO:0097493,GO:0008307,GO:0043621,GO:0006936,GO:0050790,GO:0010628,GO:0010737,GO:0055003,GO:0030240,GO:…	K12567
DN7303_c0_g2_i3	XP_017560951.1	sp|P02618|PRVB_CYPCA	GO:0005509
DN46631_c0_g1_i2	XP_016336656.1	sp|P47863|AQP4_RAT	GO:0071354,GO:0005886,GO:0051384,GO:0030315,GO:0005887,GO:0015250,GO:0032691,GO:0015288,GO:0006833,GO:0042538,GO:0032991,GO:0032715,GO:0071333,GO:0009314,GO:0071392,GO:0042383,GO:0009925,GO:0016021,GO:0031253,GO:0071347,GO:0010574,GO:0015670,GO:0051260,GO:0016020,GO:0007565,GO:0016323,GO:0060354	K09866
DN45284_c0_g1_i1	XP_016150043.1	sp|O42222|GDF8_DANRE	GO:0043408,GO:0005125,GO:0005576,GO:0045926,GO:0005615,GO:0008083,GO:0048468,GO:0045967,GO:0006955,GO:0007517,GO:0045843,GO:0042981,GO:0014738,GO:0010862,GO:0007519,GO:0060395,GO:0007179,GO:0048642,GO:0005160
DN33999_c0_g1_i8	KTF79581.1	sp|Q90ZY4|SBK1_DANRE	GO:0018105,GO:0004674,GO:0018107,GO:0005524,GO:0005737,GO:0004672
DN2847_c1_g1_i1	XP_016409337.1	sp|Q13554|KCC2B_HUMAN	GO:2001222,GO:0005829,GO:0004683,GO:0003779,GO:0005524,GO:0051823,GO:0005654,GO:0005886,GO:0006468,GO:0042802,GO:0030054,GO:0051924,GO:0033017,GO:0005088,GO:0014733,GO:0060998,GO:0005516,GO:0004674,GO:0010976,GO:0048169,GO:0000165,GO:0090129,GO:0005737,GO:0005815,GO:0043005,GO:0007165,GO:0046777,GO:0030666,GO:0042803,GO:0045202,GO:0060333,GO:0061003	K04515
DN7132_c0_g1_i6	XP_016086170.1	sp|Q6PFP3|PDPFA_DANRE	GO:0031017,GO:0008283,GO:0001708
DN8191_c0_g1_i5	KTF95028.1	sp|Q90334|ITR_CATCO	GO:0005886,GO:0016021,GO:0004990,GO:0005000	K04229
DN3904_c0_g1_i3	XP_016385168.1	sp|Q5CZV0|TM182_DANRE	GO:0016021
DN13430_c0_g1_i1	XP_016136434.1	sp|P15259|PGAM2_HUMAN	GO:0006096,GO:0048037,GO:0004619,GO:0004082,GO:0006094,GO:0046689,GO:0006941,GO:0005829,GO:0016787,GO:0061621,GO:0005634,GO:0007219,GO:0007283,GO:0070062,GO:0046538	K01834
DN2232_c0_g1_i16	KTG37377.1	sp|A0SXL6|EF2_CALJA	GO:0003746,GO:0005844,GO:0019901,GO:0016235,GO:0005829,GO:0045727,GO:0003924,GO:0005634,GO:0005737,GO:0005886,GO:0045202,GO:0002244,GO:0005525	K03234
DN261_c0_g1_i5	XP_016375722.1	sp|A2ASS6|TITIN_MOUSE	GO:0000794,GO:0007512,GO:0019901,GO:0060419,GO:0051015,GO:0005524,GO:0051371,GO:0021591,GO:0005859,GO:0042802,GO:0019899,GO:0045214,GO:0003300,GO:0045859,GO:0051592,GO:0005865,GO:0001701,GO:0030016,GO:0004713,GO:0035995,GO:0005200,GO:0043056,GO:0005516,GO:0050714,GO:1901897,GO:0030506,GO:0004674,GO:0031674,GO:0003007,GO:0071688,GO:0002020,GO:0048739,GO:0030017,GO:0006936,GO:0008307,GO:0043621,GO:…	K12567
DN9753_c0_g1_i7
DN3697_c0_g3_i1	XP_012040812.1	sp|P13549|EF1A0_XENLA	GO:0003746,GO:0003924,GO:0005737,GO:0005525	K03231
DN45284_c0_g1_i3	XP_016150043.1	sp|O42222|GDF8_DANRE	GO:0043408,GO:0005125,GO:0005576,GO:0045926,GO:0005615,GO:0008083,GO:0048468,GO:0045967,GO:0006955,GO:0007517,GO:0045843,GO:0042981,GO:0014738,GO:0010862,GO:0007519,GO:0060395,GO:0007179,GO:0048642,GO:0005160	K05497
DN23271_c0_g1_i17	XP_016379870.1	sp|Q0ZGT2|NEXN_HUMAN	GO:0005856,GO:0005925,GO:0009617,GO:0051493,GO:0070593,GO:0030334,GO:0051015,GO:0007156,GO:0030018,GO:0007411,GO:0098632,GO:0005886,GO:0030424,GO:0008307
DN6971_c0_g1_i6	XP_016317430.1	sp|P22316|CAC1S_CYPCA	GO:0005509,GO:0034765,GO:0005891,GO:0005245
DN6095_c2_g1_i2	XP_016419703.1	sp|Q9BYV6|TRI55_HUMAN	GO:0008270,GO:0007165,GO:0005874,GO:0005634,GO:0005737,GO:0042802	K10654
DN7704_c0_g1_i4	XP_016104508.1	sp|Q6NSN5|PURA1_DANRE	GO:0046716,GO:0004019,GO:0005737,GO:0046040,GO:0048741,GO:0000287,GO:0044208,GO:0005525
DN5528_c1_g1_i1	XP_018972915.1	sp|P35171|CX7A2_RAT	GO:0097250,GO:0002082,GO:0004129,GO:0005746
DN28555_c0_g1_i9	XP_007249112.2	sp|Q5U504|KLH40_XENLA	GO:0031672,GO:0031397,GO:0031674,GO:0031463,GO:0032436,GO:0098528,GO:0031398,GO:0005737,GO:0048741	K10473
DN7303_c0_g2_i4	WP_017454570.1	sp|P02618|PRVB_CYPCA	GO:0005509
DN1707_c0_g1_i3	XP_016410031.1	sp|P86839|NEST_DANRE	GO:0007420,GO:0043066,GO:0005198,GO:0021545,GO:0030844,GO:2000179,GO:0031076,GO:0019215,GO:0005882	K07609
DN11084_c0_g1_i2	XP_016341607.1	sp|Q5PZ43|XIRP1_DANRE	GO:0030054,GO:0007507,GO:0003779,GO:0030036
DN2374_c0_g1_i1	XP_016343602.1	sp|B5DGM7|ALDOA_SALSA	GO:0006096,GO:0004332	K01623
DN1381_c0_g1_i9	XP_016390966.1	sp|O73682|VGFAA_DANRE	GO:0030097,GO:1901342,GO:0035477,GO:0007202,GO:0060754,GO:0005576,GO:0008083,GO:0001934,GO:0051894,GO:0001568,GO:0042056,GO:0038084,GO:0001569,GO:0002040,GO:0005615,GO:0008045,GO:0048010,GO:0001938,GO:0030878,GO:0035479,GO:0008016,GO:0050731,GO:0009749,GO:0003262,GO:0045766,GO:0001525,GO:0001570,GO:0043183,GO:0048844,GO:0002043,GO:0008201,GO:0048793,GO:0016310,GO:0005172,GO:0050930,GO:0016020,GO:…	K05448
DN3504_c0_g1_i8	XP_016431912.1	sp|Q9DBK0|ACO12_MOUSE	GO:0016290,GO:0006084,GO:0047617,GO:0006631,GO:0005829,GO:0000062,GO:0036042,GO:0005524,GO:0052689,GO:0008289,GO:0006637,GO:0006090,GO:0003986,GO:1900535	K01067
DN6157_c0_g1_i12	KTG43597.1
DN9064_c0_g1_i4	XP_016133374.1	sp|Q6Q7X9|KLH31_DANRE
DN6911_c0_g1_i2	XP_016366559.1	sp|Q6IFY7|RTN1A_XENLA	GO:0016021,GO:0005789,GO:0005634	K20721
DN21210_c0_g1_i10	KTF85862.1	sp|Q9BYV6|TRI55_HUMAN	GO:0008270,GO:0007165,GO:0005874,GO:0005634,GO:0005737,GO:0042802	K10654
DN18184_c0_g1_i4
DN126711_c0_g1_i3	XP_016310831.1	sp|Q6Q7X9|KLH31_DANRE		K10467
DN7132_c0_g1_i5	XP_016415196.1	sp|Q6PFP3|PDPFA_DANRE	GO:0031017,GO:0008283,GO:0001708
DN5550_c1_g1_i5	XP_016106467.1	sp|Q27994|GTR4_BOVIN	GO:0032593,GO:0005355,GO:0005829,GO:0005886,GO:0050873,GO:0005887,GO:0071356,GO:0005768,GO:0045121,GO:0030659,GO:0030140,GO:0070062,GO:0009897,GO:0048471,GO:0042383,GO:0071470,GO:0042593,GO:0010021,GO:0044381,GO:0032869,GO:0012505	K07299
DN11564_c0_g2_i2	XP_018965100.1	sp|Q90470|HXDBA_DANRE	GO:0007275,GO:0006355,GO:0005634,GO:0043565	K09296
DN1460_c0_g1_i3	XP_018929369.1	sp|O88990|ACTN3_MOUSE	GO:0005622,GO:0014732,GO:0051015,GO:0048633,GO:0014894,GO:0090257,GO:0005865,GO:0120163,GO:0030674,GO:1903715,GO:1901078,GO:0060349,GO:0070885,GO:0005903,GO:0014883,GO:0030017,GO:0006936,GO:0048743,GO:0090324,GO:1900159,GO:0014728,GO:0045820,GO:1904025,GO:0031448,GO:0030018,GO:0005509,GO:0042803	K21073
DN1567_c0_g1_i20	NP_001311408.1	sp|A7E2Y1|MYH7B_HUMAN	GO:0003774,GO:0051015,GO:0032982,GO:0016020,GO:0005524,GO:0097512
DN1394_c0_g2_i1	XP_018934049.1	sp|A8E5C5|DS7CA_DANRE	GO:0005576,GO:0016491	K11167
DN261_c0_g1_i4	XP_018959492.1	sp|Q8WZ42|TITIN_HUMAN	GO:0000794,GO:0005576,GO:0019901,GO:0005829,GO:0051015,GO:0005524,GO:0051371,GO:0042802,GO:0019899,GO:0045214,GO:0003300,GO:0045859,GO:0051592,GO:0005865,GO:0004713,GO:0035995,GO:0030049,GO:0070062,GO:0005516,GO:0050714,GO:0004674,GO:0031674,GO:0006941,GO:0071688,GO:0002020,GO:0048739,GO:0030017,GO:0097493,GO:0008307,GO:0043621,GO:0006936,GO:0050790,GO:0010628,GO:0010737,GO:0055003,GO:0030240,GO:…
DN5978_c1_g1_i1	XP_018937330.1	sp|P00428|COX5B_BOVIN	GO:0046872,GO:0042776,GO:0006123,GO:0005743,GO:0004129,GO:0045277
DN1460_c0_g1_i4	AAH65595.1	sp|Q3B7N2|ACTN1_BOVIN	GO:0005523,GO:0005915,GO:0051234,GO:0090636,GO:0030486,GO:0051015,GO:0051393,GO:0001726,GO:0045214,GO:0016328,GO:0012506,GO:1990357,GO:0030027,GO:0031252,GO:0042383,GO:0051764,GO:0017166,GO:0051017,GO:0048741,GO:0005925,GO:0043462,GO:0005923,GO:0046928,GO:0097433,GO:0001725,GO:0030018,GO:0043495,GO:0090637,GO:0005509,GO:0042803
DN3992_c5_g1_i3	AEL21373.1	sp|Q9UBK2|PRGC1_HUMAN	GO:0097440,GO:0050681,GO:0060612,GO:0008209,GO:1990845,GO:0007568,GO:0022626,GO:0031490,GO:0003677,GO:0043231,GO:1990844,GO:0043014	K07202
DN3469_c0_g1_i10	XP_016307945.1	sp|Q9PWL7|HXBAA_DANRE	GO:0007275,GO:0006355,GO:0005634,GO:0043565
DN113566_c0_g2_i1	XP_018929369.1	sp|Q0III9|ACTN3_BOVIN	GO:0014732,GO:0019894,GO:0051015,GO:0048633,GO:0014894,GO:0030507,GO:0045505,GO:0031941,GO:0032391,GO:0120163,GO:1903715,GO:1901078,GO:0060349,GO:0097381,GO:0070885,GO:0005903,GO:0032029,GO:0014883,GO:0005737,GO:0034452,GO:0006936,GO:0048743,GO:0007030,GO:0090324,GO:0030036,GO:0005815,GO:1900159,GO:0014728,GO:0007041,GO:0045820,GO:1904025,GO:0031448,GO:0030018,GO:0005509
DN2099_c0_g1_i15	XP_016109609.1	sp|Q8R216|SIR4_MOUSE	GO:0006974,GO:1903217,GO:0000820,GO:0070403,GO:0010667,GO:0006541,GO:0003950,GO:0006471,GO:0008270,GO:0046322,GO:1904182,GO:0034979,GO:0005739,GO:0071456,GO:0046676,GO:0034983,GO:0005759,GO:0072350,GO:0061690,GO:0047708,GO:0005743,GO:0046889	K11414
DN7704_c0_g1_i2	XP_016361818.1	sp|Q6NSN5|PURA1_DANRE	GO:0046716,GO:0004019,GO:0005737,GO:0046040,GO:0048741,GO:0000287,GO:0044208,GO:0005525	K01939
DN40_c0_g1_i3	XP_016089091.1	sp|P70083|AT2A1_MAKNI	GO:0005783,GO:0031674,GO:0048471,GO:0005793,GO:0045988,GO:0016021,GO:0006816,GO:0005524,GO:0005388,GO:0031448,GO:0005789,GO:0016020,GO:0016529,GO:0005509,GO:0016887,GO:0006942,GO:0031673,GO:0033017
DN1552_c0_g1_i8	XP_016405077.1	sp|B5DGQ7|ENOB_SALSA	GO:0006096,GO:0000287,GO:0004634,GO:0000015	K01689
DN6876_c0_g1_i5	XP_016351450.1	sp|Q00872|MYPC1_HUMAN	GO:0005829,GO:0051015,GO:0032982,GO:0007155,GO:0051371,GO:0031432,GO:0045214,GO:0005865,GO:0030016,GO:0030049,GO:0071688,GO:0048739,GO:0030017,GO:0006936,GO:0008307,GO:0055003,GO:0030240,GO:0030241,GO:0030018,GO:0031430,GO:0055008
DN18178_c0_g1_i2	XP_016336458.1	sp|P33150|CAD13_CHICK	GO:0050927,GO:0030335,GO:0009986,GO:0016342,GO:0043542,GO:0008285,GO:0005913,GO:0045296,GO:0005886,GO:0051668,GO:0055096,GO:0099512,GO:0045944,GO:0002040,GO:0005615,GO:0034332,GO:0055100,GO:0016339,GO:0001938,GO:0007266,GO:0030169,GO:0042058,GO:0050850,GO:0009897,GO:0044331,GO:0007043,GO:0007156,GO:0007162,GO:0005737,GO:0001954,GO:0031225,GO:0030100,GO:0043005,GO:0043616,GO:0008092,GO:0048661,GO:…	K06808
DN31434_c2_g1_i1	XP_016426290.1	sp|Q9HBI1|PARVB_HUMAN	GO:0015629,GO:0030027,GO:0005925,GO:0005829,GO:0003779,GO:0071963,GO:0034446,GO:0007163,GO:0030031,GO:0030018,GO:0030032,GO:0005737,GO:0005886,GO:0031532	K06275
DN17606_c0_g1_i2	XP_016309069.1	sp|P02714|ACHG_TETCF	GO:0016021,GO:0004888,GO:0045211,GO:0022848,GO:0030054	K04817
DN753_c0_g1_i5	XP_018951861.1	sp|P58340|MLF1_HUMAN	GO:0006351,GO:0005929,GO:0002318,GO:0006355,GO:0007050,GO:0003677,GO:0005634,GO:0005737,GO:0036064,GO:0019904	K15622
DN160260_c0_g2_i1	XP_016120982.1
DN15983_c0_g1_i1	XP_018974839.1	sp|Q9JLH8|TMOD4_MOUSE	GO:0005523,GO:0051694,GO:0005865,GO:0030239,GO:0051015,GO:0030016,GO:0006936	K10370
DN4160_c0_g1_i7	XP_016128093.1	sp|P07310|KCRM_MOUSE	GO:0006603,GO:0046314,GO:0005615,GO:0009408,GO:0005524,GO:0004111,GO:0005737	K08798
DN20647_c0_g1_i3	XP_016421518.1	sp|Q9DDE3|ACES_DANRE	GO:0007528,GO:0005886,GO:0001975,GO:0005576,GO:0003990,GO:0045471,GO:0045202,GO:0030239,GO:0009749,GO:0071405,GO:0006581,GO:0050803,GO:0030054,GO:0048666	K01049
DN40_c0_g2_i10	NP_001007030.1	sp|P13585|AT2A1_CHICK	GO:0016529,GO:0005524,GO:0008553,GO:0031673,GO:0033017,GO:0005789,GO:0006942,GO:0016887,GO:0005783,GO:0031674,GO:0048471,GO:0016021,GO:0005388,GO:0006816,GO:0005793,GO:0070588,GO:0045988,GO:0031448,GO:0016020,GO:0005509,GO:0006874	K05853
DN6924_c1_g4_i2
DN577_c2_g1_i1	XP_016432049.1
DN2815_c0_g1_i1	KTG02888.1	sp|O13008|FABPH_ONCMY	GO:0008289,GO:0005737	K08752
DN2070_c0_g2_i1	KTF87927.1	sp|Q148M7|TAF13_BOVIN	GO:0005669,GO:0003712,GO:0046982,GO:0006366,GO:0003677,GO:0006357	K12042
DN6859_c0_g1_i3	KTG38269.1
DN6224_c0_g1_i8	XP_016308396.1	sp|O88623|UBP2_MOUSE	GO:0030332,GO:0043153,GO:0046872,GO:0000122,GO:0016579,GO:0031625,GO:0005938,GO:0042802,GO:0006511,GO:0032922,GO:0050821,GO:0005813,GO:0007049,GO:0005634,GO:0048643,GO:0048471,GO:0007517,GO:0051926,GO:0005737,GO:0048642,GO:0004843,GO:0045475,GO:0048512,GO:0016020,GO:0045931	K11833
DN5978_c1_g1_i2	XP_016342817.1	sp|P00428|COX5B_BOVIN	GO:0046872,GO:0042776,GO:0006123,GO:0005743,GO:0004129,GO:0045277	K02265
DN4310_c0_g1_i5	XP_016389793.1	sp|P10039|TENA_CHICK	GO:0007155,GO:0042127,GO:0062023	K06252
DN10775_c0_g1_i1	NP_001139029.1	sp|Q16851|UGPA_HUMAN	GO:0046872,GO:0019255,GO:0005977,GO:0005829,GO:0003983,GO:0005978,GO:0032557,GO:0006011,GO:0006065,GO:0005634,GO:0005737,GO:0042802,GO:0005536,GO:0070062	K00963
DN3922_c0_g1_i6	NP_001303819.1	sp|Q16851|UGPA_HUMAN	GO:0046872,GO:0019255,GO:0005977,GO:0005829,GO:0003983,GO:0005978,GO:0032557,GO:0006011,GO:0006065,GO:0005634,GO:0005737,GO:0042802,GO:0005536,GO:0070062	K00963
DN7460_c0_g1_i10	XP_016148546.1	sp|P00504|AATC_CHICK	GO:0006531,GO:0006094,GO:0006520,GO:0006114,GO:0004069,GO:0005829,GO:0006532,GO:0006536,GO:0006103,GO:0047801,GO:0030170
DN3914_c0_g1_i8	XP_018930277.1	sp|P23499|SPRL1_COTJA	GO:0005615,GO:0007165,GO:0062023,GO:0005509,GO:0005518
DN25460_c1_g1_i1
DN842_c0_g1_i1	XP_016355111.1	sp|O57656|GPDA_TAKRU	GO:0004367,GO:0009331,GO:0046168,GO:0051287,GO:0042803,GO:0005975	K00006
DN11691_c0_g1_i7	XP_016295925.1	sp|Q96EV8|DTBP1_HUMAN	GO:0098978,GO:0048812,GO:0048490,GO:0015630,GO:0048813,GO:0005829,GO:0031175,GO:0033162,GO:0016528,GO:0008089,GO:0030054,GO:0014069,GO:0032091,GO:0071901,GO:0001956,GO:0005789,GO:0098686,GO:0005634,GO:0031083,GO:0043506,GO:2000300,GO:0030672,GO:0098685,GO:0043197,GO:0042383,GO:0060155,GO:0060159,GO:0007596,GO:0032438,GO:0005737,GO:0031532,GO:0010628,GO:0030496,GO:0043005,GO:0014059,GO:0010008,GO:…
DN9245_c1_g1_i2	XP_016300889.1	sp|Q9PWM6|HXD9A_DANRE	GO:0006351,GO:0007275,GO:0006355,GO:0005634,GO:0043565	K09294
DN16886_c0_g2_i3	KTG35243.1	sp|Q16816|PHKG1_HUMAN	GO:0004689,GO:0005829,GO:0004683,GO:0050321,GO:0005978,GO:0005524,GO:0005975,GO:0019899,GO:0005964,GO:0005516	K00871
DN7964_c0_g1_i2	XP_016125156.1	sp|Q09139|FABP7_BOVIN	GO:0043025,GO:0071944,GO:0022008,GO:0005911,GO:0021846,GO:0008289,GO:0042995,GO:0005737,GO:0060134	K08756
DN223_c0_g1_i1	XP_016373744.1	sp|A8T688|PCSK9_CALJA	GO:0005783,GO:0005576,GO:0034185,GO:0008203,GO:0043523,GO:0005794,GO:0034189,GO:0030169,GO:0009986,GO:0005770,GO:0005764,GO:0032802,GO:0005737,GO:0004252,GO:0005769,GO:0006915,GO:0043621	K13050
DN6025_c1_g2_i9	XP_016109057.1	sp|Q6NVC5|MIRO1_DANRE	GO:0005739,GO:0031307,GO:0010821,GO:0007266,GO:0003924,GO:0007005,GO:0019725,GO:0047497,GO:0097345,GO:0005509,GO:0005525	K07870
DN14007_c0_g1_i4	XP_016314110.1
DN42795_c0_g1_i1	XP_016099262.1	sp|Q9CR68|UCRI_MOUSE	GO:0005751,GO:0046872,GO:0008121,GO:0009725,GO:0051537,GO:0005750,GO:0046677,GO:0016021,GO:0005739,GO:0006122,GO:0044877,GO:0042493,GO:0031966,GO:0043209,GO:0005743	K00411
DN1990_c0_g1_i5	XP_016393244.1	sp|P55859|PNPH_BOVIN	GO:0005856,GO:0009116,GO:0005737,GO:0004731
DN11621_c1_g1_i2	XP_016325846.1	sp|P08108|HSP70_ONCMY	GO:0046686,GO:0005623,GO:0009408,GO:0005524,GO:0016020,GO:0005634,GO:0005737,GO:0046688,GO:1903842	K03283
DN530_c0_g2_i3	XP_016322213.1	sp|Q80Z19|MUC2_MOUSE	GO:0030277,GO:0031012,GO:0030336,GO:0002064,GO:0062023,GO:0070703,GO:0043065,GO:0008285,GO:0006915,GO:0070702
DN1471_c0_g1_i7	XP_018925379.1
DN19366_c0_g1_i2	XP_016355169.1	sp|Q1L990|CS012_DANRE	GO:0005783,GO:0005739,GO:0016021,GO:0005829,GO:0031966
DN1471_c0_g1_i11	XP_016297363.1	sp|O57312|CCKN_PAROL	GO:0005576,GO:0005179
DN7460_c0_g1_i7	XP_016417200.1	sp|P00504|AATC_CHICK	GO:0006531,GO:0006094,GO:0006520,GO:0006114,GO:0004069,GO:0005829,GO:0006532,GO:0006536,GO:0006103,GO:0047801,GO:0030170	K14454
DN41299_c0_g1_i3	XP_016357790.1	sp|P51174|ACADL_MOUSE	GO:0051289,GO:0009062,GO:0044242,GO:0009409,GO:0055114,GO:0090181,GO:0004466,GO:0046322,GO:0042413,GO:0005739,GO:0000062,GO:0042758,GO:0019254,GO:0031966,GO:0050660,GO:0045717,GO:0001659,GO:0005759,GO:0016401,GO:0120162,GO:0033539	K00255
DN42380_c0_g1_i2	KTG39645.1	sp|Q95K73|ELOV4_MACFA	GO:0102336,GO:0005783,GO:0102756,GO:0030176,GO:0042761,GO:0006636,GO:0009922,GO:0034626,GO:0035338,GO:0102337,GO:0019367,GO:0102338	K10249
DN13370_c0_g1_i8	XP_016383892.1	sp|P50990|TCPQ_HUMAN	GO:0005576,GO:0046931,GO:0035578,GO:0005829,GO:1904851,GO:0005524,GO:0005654,GO:0045296,GO:0045111,GO:1904813,GO:0050821,GO:0005929,GO:0042623,GO:1904871,GO:0005813,GO:0005832,GO:0043312,GO:0044297,GO:0070062,GO:1901998,GO:0051082,GO:0005737,GO:1904874,GO:0006457,GO:0034774,GO:0032212,GO:0005874,GO:0007339,GO:0002199	K09500
DN5543_c0_g1_i16	XP_016095605.1	sp|Q3SZZ7|FGL1_BOVIN	GO:0005576
DN2545_c0_g1_i5	XP_016426209.1	sp|P16036|MPCP_RAT	GO:0015317,GO:0005739,GO:0031305,GO:0005315,GO:0035435	K15102
DN6212_c0_g1_i3	XP_016411277.1	sp|Q02952|AKA12_HUMAN	GO:0005886,GO:0098685,GO:0050804,GO:0006605,GO:0005856,GO:0005925,GO:0008179,GO:0010738,GO:0051018,GO:0007193,GO:0005829,GO:0007186,GO:0005737,GO:0090036,GO:0005938,GO:0010739
DN9335_c0_g1_i5	XP_016138309.1	sp|Q9H2S6|TNMD_HUMAN	GO:0071773,GO:0005635,GO:0001886,GO:0016525,GO:0016021,GO:0035990,GO:0005737,GO:0001937,GO:0030948
DN11844_c0_g1_i1	KTF89343.1	sp|P17931|LEG3_HUMAN	GO:0048245,GO:0005576,GO:0062023,GO:0009986,GO:0090073,GO:0042129,GO:0005886,GO:0019903,GO:0042056,GO:0030246,GO:0030667,GO:1902041,GO:0005615,GO:0090280,GO:1903078,GO:0070232,GO:0043236,GO:0043312,GO:0008380,GO:0005634,GO:0045806,GO:0070062,GO:0061844,GO:0004864,GO:0002548,GO:0070492,GO:0045087,GO:0101003,GO:0019863,GO:0045637,GO:2001189,GO:0005737,GO:2000521,GO:0030593,GO:0044216,GO:0031640,GO:…	K06831
DN142693_c0_g1_i1	XP_016094808.1	sp|Q4R502|IDHP_MACFA	GO:0006102,GO:0005739,GO:0004450,GO:0006099,GO:0006103,GO:0051287,GO:0000287,GO:0006097	K00031
DN5463_c1_g1_i3	XP_016413270.1	sp|Q6P5L8|HSDL2_DANRE	GO:0005777,GO:0016491
DN2317_c0_g1_i6	XP_016375542.1	sp|Q9WUE4|NPRL2_MOUSE	GO:0034198,GO:0032007,GO:0010508,GO:1990130,GO:0033673,GO:0005765,GO:2000785,GO:0005096,GO:0006995,GO:0004672	K00414
DN48239_c0_g1_i10	XP_016378652.1	sp|P00426|COX5A_BOVIN	GO:0046872,GO:0005743,GO:0006123,GO:0005739,GO:0005751,GO:0004129,GO:0045277	K02264
DN12854_c1_g1_i5
DN179644_c0_g1_i5	XP_016313053.1	sp|Q8JFQ6|K1C13_ONCMY	GO:0005198,GO:0005882
DN11792_c0_g1_i3	XP_016131373.1	sp|P80727|HBBC_ANGAN	GO:0046872,GO:0020037,GO:0019825,GO:0005833,GO:0005344	K13825
DN2461_c0_g1_i1	KTF77315.1	sp|P11251|HBA_SALSA	GO:0046872,GO:0020037,GO:0019825,GO:0005833,GO:0005344	K13826
DN10588_c0_g1_i2	XP_016362712.1	sp|Q98876|DLX2B_DANRE	GO:0007275,GO:0000122,GO:0045944,GO:0030154,GO:0005634,GO:0006357,GO:0000978,GO:0003700,GO:0043565
DN19919_c0_g1_i2	XP_018930983.1	sp|Q9BQB4|SOST_HUMAN	GO:0001503,GO:0031333,GO:0030514,GO:0009612,GO:0005576,GO:0005615,GO:0030279,GO:0005794,GO:0016055,GO:0045893,GO:0008134,GO:0032991,GO:0090090,GO:0071374,GO:0008201	K16834
DN3922_c0_g1_i1	XP_016319095.1	sp|Q16851|UGPA_HUMAN	GO:0046872,GO:0019255,GO:0005977,GO:0005829,GO:0003983,GO:0005978,GO:0032557,GO:0006011,GO:0006065,GO:0005634,GO:0005737,GO:0042802,GO:0005536,GO:0070062	K00963
DN13372_c0_g1_i3	XP_016399115.1	sp|Q90413|FGFR4_DANRE	GO:0043235,GO:1902036,GO:0005783,GO:0008543,GO:0005768,GO:0043410,GO:0008284,GO:0005007,GO:0005524,GO:0017134,GO:0007169,GO:0004714,GO:0005887	K05095
DN1127_c1_g1_i6	XP_016404074.1	sp|C7DZK3|CRA1A_DANRE	GO:0005201,GO:0046872,GO:0005581,GO:0031012,GO:0005615,GO:0001501,GO:0030282,GO:0048570,GO:0030198	K19721
DN11387_c0_g1_i7	XP_016305544.1	sp|Q8TE60|ATS18_HUMAN	GO:0046872,GO:0004222,GO:0005576,GO:0090331,GO:0001654	K08632
DN3817_c0_g1_i5	XP_016421123.1	sp|Q9UKZ9|PCOC2_HUMAN	GO:0005576,GO:1990830,GO:0016504,GO:0005518,GO:0008201
DN15430_c0_g1_i3	XP_016318196.1	sp|P50576|DLX5A_DANRE	GO:0009612,GO:0033334,GO:0045944,GO:0030154,GO:0048646,GO:0051216,GO:0048703,GO:0033339,GO:0071699,GO:0005634,GO:0021628,GO:0035141,GO:0006357,GO:0000978,GO:0003700,GO:0043565	K18489
DN15915_c0_g1_i5	XP_016302348.1	sp|Q80Z71|TENN_MOUSE	GO:1990138,GO:0043025,GO:0043005,GO:0007160,GO:0097442,GO:0031012,GO:1990026,GO:0033689,GO:0070593,GO:0009986,GO:0002076,GO:0007409,GO:2001223,GO:0001764,GO:1905240,GO:0042802,GO:0005178,GO:0045668	K06252
DN2890_c0_g1_i11	XP_016120404.1	sp|Q8CEG0|PANX3_MOUSE	GO:0007267,GO:0034214,GO:0050716,GO:0016021,GO:0055077,GO:0022829,GO:0005886,GO:0005921,GO:0006812	K20857
DN13848_c1_g2_i1	XP_018935727.1	sp|Q9D7D7|CLD23_MOUSE	GO:0005923,GO:0016021,GO:0005198,GO:0005886,GO:0042802,GO:0016338
DN11635_c1_g1_i7	XP_016385787.1	sp|Q9BXP8|PAPP2_HUMAN	GO:0005622,GO:0004222,GO:0005576,GO:0008270,GO:0005829,GO:0008237,GO:0001558,GO:0006508,GO:0016324,GO:0009651,GO:0044267,GO:0060349,GO:0070062	K08647
DN32038_c0_g1_i4	XP_016395327.1	sp|Q4JM44|SMS2_RAT	GO:0030176,GO:0046513,GO:0030148,GO:0047493,GO:0016301,GO:0006686,GO:0033188,GO:0030173,GO:0005887	K04714
DN3686_c0_g1_i1	KTF91529.1	sp|Q03692|COAA1_HUMAN	GO:0005201,GO:0046872,GO:0005576,GO:0005581,GO:0031012,GO:0005615,GO:0062023,GO:0001501,GO:0030198,GO:0030020,GO:0005788
DN12492_c0_g1_i5	KTF91919.1	sp|O46392|CO1A2_CANLF	GO:0005201,GO:0046872,GO:0031012,GO:0005615,GO:0030198,GO:0005584
DN66649_c0_g2_i1
DN11231_c0_g1_i1	XP_016431346.1	sp|Q8TDD2|SP7_HUMAN	GO:2000738,GO:0046872,GO:0045944,GO:0001649,GO:0001228,GO:0060218,GO:0000981,GO:0003677,GO:0005634,GO:0005737,GO:0006357,GO:0000978,GO:0017151	K09197
DN10465_c0_g1_i2	XP_016309074.1	sp|P22444|BMP3_BOVIN	GO:0070700,GO:0005125,GO:0043408,GO:0001649,GO:0005615,GO:0008083,GO:0048468,GO:0051216,GO:0042981,GO:0060395,GO:0010862,GO:0005160	K05496
DN24708_c0_g1_i5	XP_016322545.1	sp|Q13790|APOF_HUMAN	GO:0034364,GO:0008203,GO:0005102,GO:0005615,GO:0006629,GO:0034362,GO:0015485,GO:0005319,GO:0006869
DN41334_c0_g4_i2	XP_016099488.1	sp|A6NNB3|IFM5_HUMAN	GO:0030500,GO:0001701,GO:0030282,GO:0005886,GO:0060349,GO:0005887	K06566
DN3637_c0_g1_i1	XP_018943267.1	sp|Q6BBL6|CLD4_BOVIN	GO:0061436,GO:0005254,GO:0005923,GO:0070293,GO:0005198,GO:0042802,GO:0034707,GO:0005887,GO:0016338	K06087
DN4077_c0_g1_i9	XP_016344464.1	sp|Q8VI24|SATB2_MOUSE	GO:0021902,GO:0000122,GO:0048704,GO:0071310,GO:0005654,GO:0005667,GO:0043565,GO:0006338,GO:0045944,GO:0016363,GO:0001764,GO:0005634,GO:0009880,GO:0060021,GO:0051216,GO:0003682,GO:0000118,GO:0000977,GO:0003677,GO:0001227,GO:0010468,GO:0002076,GO:0000790	K23226
DN9447_c0_g1_i5
DN1239_c0_g1_i5	XP_016408852.1	sp|O08523|TECTA_MOUSE	GO:0005201,GO:0005886,GO:0007160,GO:0031012,GO:0007605,GO:0062023,GO:0031225	K18273
DN8156_c1_g1_i4	KTG33879.1	sp|Q03692|COAA1_HUMAN	GO:0005201,GO:0046872,GO:0005576,GO:0005581,GO:0031012,GO:0005615,GO:0062023,GO:0001501,GO:0030198,GO:0030020,GO:0005788	K19479
DN78_c0_g4_i1	XP_021335598.1	sp|Q8MJ24|LOXL4_BOVIN	GO:0005615,GO:0030199,GO:0004720,GO:0018057,GO:0016020,GO:0005507,GO:0005044
DN3686_c0_g1_i2	KTF91529.1	sp|Q03692|COAA1_HUMAN	GO:0005201,GO:0046872,GO:0005576,GO:0005581,GO:0031012,GO:0005615,GO:0062023,GO:0001501,GO:0030198,GO:0030020,GO:0005788
DN1467_c0_g1_i6	XP_016374244.1	sp|P05164|PERM_HUMAN	GO:0046872,GO:0005576,GO:0007568,GO:0035578,GO:0006979,GO:0043066,GO:0032496,GO:0019430,GO:0042742,GO:1990268,GO:0004601,GO:0005615,GO:0034374,GO:0002149,GO:0043231,GO:0055114,GO:0043312,GO:0005634,GO:0070062,GO:0030141,GO:0050832,GO:0044130,GO:0020037,GO:0002679,GO:0005764,GO:0032094,GO:0005737,GO:0009612,GO:0003682,GO:0008201,GO:0001878,GO:0042582,GO:0006952,GO:0042744	K10788
DN5111_c0_g1_i6	XP_016122960.1	sp|Q6MZP7|LIN54_HUMAN	GO:0046872,GO:0000977,GO:0006355,GO:0007049,GO:0005654,GO:0005634,GO:0051726
DN78_c0_g2_i2	XP_016311987.1	sp|Q924C6|LOXL4_MOUSE	GO:0043235,GO:0005576,GO:0005615,GO:0030199,GO:0004720,GO:0018057,GO:0016020,GO:0005507,GO:0005044	K00280
DN3500_c0_g1_i11	XP_016411816.1	sp|O75578|ITA10_HUMAN	GO:0008305,GO:0046872,GO:0007160,GO:0007229,GO:0034680,GO:0098639,GO:0030198,GO:0005886,GO:0005518
DN8724_c0_g1_i1	KTF86915.1	sp|Q5XHI9|HUNKA_XENLA	GO:0005524,GO:0004674	K08797
DN5062_c0_g1_i10	XP_016151163.1
DN5111_c0_g1_i14	XP_016396074.1	sp|Q60467|CO5A1_CRILO	GO:0005201,GO:0005576,GO:0005581,GO:0008201	K19721
DN1195_c0_g2_i1	XP_016410456.1	sp|Q8K2A1|GULP1_MOUSE	GO:0006915,GO:0006869,GO:0006911,GO:0005737	K23285
DN15592_c0_g1_i4	XP_016375362.1	sp|Q5RCH2|PDIA2_PONAB	GO:0005496,GO:0045454,GO:0005788,GO:0003756	K09581
DN3132_c0_g1_i2	XP_016383767.1	sp|O94919|ENDD1_HUMAN	GO:0046872,GO:0005576,GO:0005829,GO:0003676,GO:0002576,GO:0004519,GO:0016020,GO:0070062
DN9979_c0_g1_i3	XP_016111839.1	sp|P9WGC8|TSAC_MYCTO	GO:0061710,GO:0005524,GO:0003725,GO:0005737,GO:0008033
DN7090_c0_g1_i3	KTG37829.1	sp|A6NK06|IRG1_HUMAN	GO:0034144,GO:0019679,GO:0035458,GO:0071219,GO:0071356,GO:0006954,GO:0007566,GO:0071222,GO:0071393,GO:0032480,GO:0005739,GO:0047547,GO:0071347,GO:0071346,GO:0072573,GO:0002760,GO:0050728,GO:2000379,GO:0006952,GO:0032088,GO:0045824,GO:0034136,GO:0047613	K17724
DN5111_c0_g1_i8	XP_016422926.1	sp|Q60467|CO5A1_CRILO	GO:0005201,GO:0005576,GO:0005581,GO:0008201	K19721
DN5111_c0_g1_i9	XP_019132348.1	sp|Q64739|COBA2_MOUSE	GO:0005201,GO:0060021,GO:0046872,GO:0005581,GO:0001649,GO:0007605,GO:0060023,GO:0031012,GO:0048705,GO:0001501,GO:0062023,GO:0005615,GO:0051216,GO:0030199,GO:0030198,GO:0001894,GO:0002062,GO:0030020
DN3500_c0_g1_i9	XP_016411816.1	sp|O75578|ITA10_HUMAN	GO:0008305,GO:0046872,GO:0007160,GO:0007229,GO:0034680,GO:0098639,GO:0030198,GO:0005886,GO:0005518	K06586
DN1141_c4_g1_i5	XP_016318481.1
DN11970_c0_g1_i8	XP_016089538.1	sp|Q6NWF6|K2C8_DANRE	GO:0045095,GO:0016363,GO:0005198,GO:0005654,GO:0005737
DN2357_c1_g1_i4	XP_016148801.1	sp|P10587|MYH11_CHICK	GO:0045159,GO:0043531,GO:0000146,GO:0030241,GO:0006939,GO:0046982,GO:0003779,GO:0032027,GO:0051015,GO:0030239,GO:0005524,GO:0030898,GO:0048739,GO:0030016,GO:0005859,GO:0032982,GO:0048251,GO:0000287,GO:0008307,GO:0005516
DN7009_c0_g1_i8	XP_016306662.1
DN5062_c0_g1_i1	XP_016151163.1
DN5062_c0_g1_i16	XP_018918530.1
DN9295_c0_g1_i3	KTG37828.1	sp|P39153|SUA5_BACSU	GO:0016779,GO:0006450,GO:0000049,GO:0061710,GO:0002949,GO:0005524,GO:0003725,GO:0005737
DN5111_c0_g1_i15	XP_005159507.1	sp|Q61245|COBA1_MOUSE	GO:0005201,GO:0001503,GO:0005592,GO:0046872,GO:0048704,GO:0002063,GO:0048705,GO:0062023,GO:0030199,GO:0035989,GO:0055010,GO:0035987,GO:0007605,GO:0005615,GO:0030198,GO:0030020,GO:0050910,GO:0007601,GO:0005581,GO:0003007,GO:0006029,GO:0051216,GO:0008201,GO:0001502,GO:0042472,GO:1904399,GO:0031012	K19721
DN3014_c0_g1_i6	XP_018958926.1	sp|E1C1L6|ENTP5_CHICK	GO:0045821,GO:0005783,GO:0005576,GO:0045134,GO:0008283,GO:0004382,GO:0046034,GO:0051084,GO:0014066,GO:0006487	K01511
DN1452_c0_g1_i6	XP_016353756.1
DN13869_c0_g1_i1	XP_016408757.1
DN17214_c1_g2_i1	XP_016318483.1
DN797_c0_g1_i7	XP_016324923.1
DN4909_c3_g1_i4
DN25434_c0_g1_i2	KTF81191.1	sp|Q86UP6|CUZD1_HUMAN	GO:0008283,GO:0032023,GO:0016021,GO:0006931,GO:0007049,GO:0030658,GO:0051301,GO:0042589
DN10512_c0_g1_i6	XP_016354564.1	sp|Q7Z4N2|TRPM1_HUMAN	GO:0007216,GO:0035841,GO:0007601,GO:0070588,GO:0046548,GO:0071482,GO:0005262,GO:0051262,GO:0005886,GO:0060402,GO:0005887	K04978
DN8192_c0_g1_i1	XP_016416474.1	sp|P38552|LEG4_RAT	GO:0005615,GO:0030246,GO:0016936
DN142241_c0_g1_i6	AIT51847.1	sp|P40148|OSTCN_SPAAU	GO:0005576,GO:0060348,GO:1900076,GO:0031214,GO:0032571,GO:0005509	K22609
DN6157_c0_g1_i3	XP_021331791.1	sp|Q02357|ANK1_MOUSE	GO:0014731,GO:0010638,GO:0016529,GO:0030863,GO:0030507,GO:0019903,GO:0019899,GO:0005886,GO:0072659,GO:0005634,GO:0055072,GO:0042383,GO:0009898,GO:0015672,GO:0043194,GO:0006779,GO:0048821,GO:0031672,GO:0043005,GO:0008093,GO:0030673,GO:0007165,GO:0051117,GO:0016020,GO:0030018,GO:0031430,GO:0006888,GO:0045211,GO:0044325	K10380
DN8541_c0_g1_i9	XP_016337418.1	sp|Q8CJ11|AGRG2_RAT	GO:0007166,GO:0005829,GO:0016324,GO:0004930,GO:0007189,GO:0005887	K08451
DN7678_c0_g1_i2	XP_018969075.1	sp|Q15652|JHD2C_HUMAN	GO:0005622,GO:0051213,GO:0046872,GO:0007596,GO:0006355,GO:0031490,GO:0046966,GO:0000976,GO:0005654,GO:0005634,GO:0032454,GO:0000785,GO:0033169	K11449
DN12086_c0_g1_i2	XP_016385268.1	sp|P23685|NAC1_CANLF	GO:0098794,GO:0035725,GO:0030506,GO:0098719,GO:0030501,GO:0035994,GO:0042383,GO:0070588,GO:0070509,GO:0006883,GO:0007154,GO:0005432,GO:1905060,GO:0005654,GO:0098735,GO:0031226,GO:0005509,GO:0005516,GO:0005887
DN2671_c0_g1_i24	XP_016365919.1	sp|Q66IE4|T237B_DANRE	GO:0035869,GO:0016021,GO:0060027,GO:0060271,GO:0030111
DN11283_c0_g1_i10	XP_016143396.1	sp|Q14678|KANK1_HUMAN	GO:2000114,GO:0008283,GO:0030336,GO:1900028,GO:0046627,GO:0035023,GO:0030837,GO:0010977,GO:0005886,GO:0090263,GO:0005634,GO:0008013,GO:1900025,GO:0032587,GO:2000393,GO:0005737,GO:0090303,GO:0030036,GO:0035024,GO:0030177,GO:0090521	K22808
DN8352_c0_g1_i3	XP_016308526.1	sp|Q9QZT0|CUZD1_RAT	GO:0032023,GO:0016021,GO:0007565,GO:0009755,GO:0030658,GO:0042589
DN14605_c0_g1_i12	XP_016102123.1	sp|P02533|K1C14_HUMAN	GO:0031581,GO:0071944,GO:0007568,GO:0070268,GO:0045110,GO:0005829,GO:0042633,GO:0045095,GO:0010043,GO:0005882,GO:0010212,GO:0005737,GO:0031424,GO:0005200,GO:0005634,GO:1990254,GO:0070062,GO:0045178,GO:0008544
DN13372_c0_g1_i2	XP_016399115.1	sp|Q90413|FGFR4_DANRE	GO:0043235,GO:1902036,GO:0005783,GO:0008543,GO:0005768,GO:0043410,GO:0008284,GO:0005007,GO:0005524,GO:0017134,GO:0007169,GO:0004714,GO:0005887	K05094
DN66_c0_g1_i2	XP_018953659.1	sp|Q568N3|TIDC1_DANRE	GO:0031966,GO:0016021
DN34990_c0_g1_i10	XP_016346559.1	sp|A3KNM4|CS067_DANRE
DN43_c0_g1_i5	KRZ48505.1	sp|Q8TGM7|ART2_YEAST
